# Supplementary material for: Proteome Analysis of Daily Urine Samples of Pregnant Rats Unveils Developmental Processes of Fetus as Well as Physiological Changes in Mother Rats
Source: Biology (Basel). 2025 Nov 28;14(12):1700. doi: 10.3390/biology14121700 (PMC12730086; doi:10.3390/biology14121700)
Supplement: Supplementary file 1 [file biology-14-01700-s001.zip]

Archive with 1 entries (1 files):
- biology-3844903-supplementary.xlsx
