# Supplementary material for: Proteome Analysis of Daily Urine Samples of Pregnant Rats Unveils Developmental Processes of Fetus as Well as Physiological Changes in Mother Rats
Source: Biology (Basel). 2025 Nov 28;14(12):1700. doi: 10.3390/biology14121700 (PMC12730086; doi:10.3390/biology14121700)
Supplement: Supplementary file 1 [file biology-14-01700-s001.zip › biology-3844903-supplementary.xlsx]

## Sheet: S1
Supplementary Table S1. Quantitative results of rat urine proteins.
Accession	D0_7	D0_8	D0_9	D0_10	D1_7	D1_8	D1_9	D1_10	D2_7	D2_8	D2_9	D2_10	D3_7	D3_8	D3_9	D3_10	D4_7	D4_8	D4_9	D4_10	D5_7	D5_8	D5_9	D5_10	D6_7	D6_8	D6_9	D6_10	D7_7	D7_8	D7_9	D7_10	D8_7	D8_8	D8_9	D8_10	D9_7	D9_8	D9_9	D9_10	D10_7	D10_8	D10_9	D10_10	D11_7	D11_8	D11_9	D11_10	D12_7
A0A096MIS7;A0A8I5ZYD3;A0A8I6A6B7;Q66HC1	2311.22	1904.31	1524.63	1326.8	2500.99	2473.1	2061.68	1390.59	2601.94	1863.91	1267.36	2005.32	1921.8	1900.61	1414.49	1857.7	1353.96	1854.48	1591.99	1150.38	1000.62	309.402	1189.91	1279.22	687.238	1688.69	901.357	1332.44	1385.03	1136.97	1028.3	1660.71	777.296	1466.04	2026.28	1639.93	1285.94	451.96		1337.37	1128.01	986.921	1279.8	1257.98	1518.24	2415.13	1038.93	1704.59	1415.48
A0A096MIX2;A0A8I6ARR6;E9PT29			53.5806				8.47956			12.4842		19.5523	17.9101	71.9981	33.3551				22.7247	41.0579				32.6282				14.6645	53.1519				64.251				17.9488		7.93611			14.436	15.3088	116.743			20.3554
A0A096MIX6	469.367	258.701	1135.62	1653.93	191.92	58.9051	216.368	890.787	116.086	1009.62	32.7065	636.954	225.421	207.971	1935.63	188.218	212.711	67.6746	2836.43	41.7516	209.615	50.1604	2647.27	238.036	198.266	1765.09	66.8992	236.533	286.293	243.528	1873.57	64.8791	96.0665	333.01	4610.37	354.222	174.491		1314.13	687.72	109.557	400.563	12.8841	444.733	170.973	645.18	4356.61	672.795	368.967
A0A096MIY6;A0A8I6AKW3;A0A8L2UP21;P83941	201.124	205.661	161.543	205.927	200.204	194.821	143.803	179.376	228.413	174.753	282.82	129.413	199.308	276.165	165.996	213.132	294.591	196.473	131.052	300.071	253.31	240.854	143.246	155.843	196.803	222.82	255.654	192.222	201.346	256.314	189.079	234.412	258.69	341.081	206.294	251.826	223.961	277.058	360.357	212.833	349.591	235.313	335.732	241.994	290.786	282.551	203.528	177.655	282.729
A0A096MIZ0	107.386	98.9964	80.4661	137.856	72.1114	99.6424	95.2804	107.733	105.357	75.3693	107.351	113.311	111.885	162.311	130.685	128.236	117.82	110.041	84.3322	192.419	118.527	158.557	86.4077	127.815	110.104	76.534	111.207	92.0337	116.489	136.711	105.52	119.092	186.732	174.93	173.275	195.861	113.339	184.821	197.961	115.652	79.744	124.651	157.918	175.881	134.714	186.949	131.466	157.494	103.756
A0A096MJ11;A0A8I6B2B6	104.788			67.1235	50.8671	42.143	44.6063		59.2313		46.6921		31.8807		50.7231			40.1351						65.2553							48.3346
A0A096MJ41;A0A0G2KAG4;D4A1V2				56.3579	55.6833	30.0553	101.522			79.798	81.1059	36.9166	52.376	77.8536	93.5733	81.4996			90.4214	329.31	90.3702		55.6047		255.216		383.852														70.2951	63.7912					125.173	113.626	55.1569
A0A096MJ54	2484.86	2896.39	2711.47	3501.42	3945.31	4200.41	6509.46	6879.93	1416.62	7444.4	1913.13	1877.41	2712.92	1626.37	4604.89	1675.41	923.206	2129.09	2632.48	1037.57	2075.73	1421.71	1745.78	2041.92	1460.5	3579.13	1754.41	1880.12	2249.64	2944.62	2005.78	2414.19	890.373	2143.31	4596.55	1105.56	1234.52	1157.74	5342.88	2195.5	1101.01	2351.77	1353.11	2339.4	636.1	3991.21	2592.62	2561.77	1390.23
A0A096MJ61;P0C0A1	299.637	293.675	221.949	239.8	278.799	302.548	317.554	380.086	222.395	201.327	328.596	246.268	285.571	412.342	360.238	254.069	427.264	412.255	372.18	336.892	284.146	337.919	306.919	207.424	259.911	252.365	224.006	236.203	344.897	336.993	331.093	449.342	507.623	343.698	578.409		432.77	210.067	632.854	291.52	612.217	234.417	589.994	253.639	545.97	386.908	327.178	304.036	382.297
A0A096MJ75;A0A8L2R0S7;Q4V7C6	123.036	95.6927	208.134	74.5643	125.319	87.4827	177.056	362.37	132.189	253.658	104.418	102.187	183.236	160.499	390.84	194.367	135.645	122.729	207.431	111.635	189.063	209.31	209.037	232.76	144.52	207.812	174.738	240.375	148.38	299.822	216.364	272.822	157.463	151.606	244.754	281.847	187.914	140.678	174.554	182.606	81.6867	105.425	156.127	235.492	150.249	160.253	227.457	84.8547	122.422
A0A096MJA9;A0A096MKE0;A0A0G2K2B5;A0A8I5ZX44;A0A8I6A050;A0A8I6GM10	8.28279				30.0243	2.71217	8.73313		6.44657	21.0765	9.83001	17.0864	13.4492		33.062	14.7107			33.4025		20.0755		8.03783	26.0031		45.8186	41.7728	18.6543			15.4145				42.2852					14.2696				33.8085	17.3225		34.5184	44.8916
A0A096MJG4;F1LQP7	253.215	158.231	290.004	173.89	257.448	185.054	242.895	237.899	177.557	259.782	205.462	182.165	250.812	232.388	251.575	165.491	178.11	167.061	325.879	135.183	312.254	213.834	247.287	247.982	243.665	277.697	263.99	215.362	228.172	267.539	280.496	241.405	263.001	201.989	244.442	226.181	269.178	279.72		244.561	277.877	191.485	173.69	271.862	233.443	248.266	217.743	322.427	283.287
A0A096MJH1;A0A8I6G5Q1;A0A8I6GJZ1;D3ZYR4	15.6986	7.68123	6.44013	10.8388	9.16746	4.24937	3.51609	4.87529	3.2857	11.6256	7.37017	8.8335	3.04721	23.9023	11.9752	7.59178	2.56684	2.2175	9.54954	2.07959	19.1415	9.88701	2.87164	23.6705		8.66114	9.68428	3.63351		18.4314	4.85889	16.49					7.4			9.20282		2.12438		34.9607			10.0542	13.731
A0A096MJL0;A0A0G2JVF8	51.3609	78.2115	69.6715	50.1072	61.9533	62.8045	89.9322	161.893	176.277	71.6674	154.562	93.5106	124.914	121.102	90.5802	93.2457	140.852	98.9385	90.2397	126.973	109.899	106.895	88.29	103.673	104.184	86.5885	145.074	96.326	138.079	107.618	89.5209	100.827	140.461	119.922	179.346	74.1579	110.608	132.259	215.438	104.222	131.104	125.951	199.912	171.053	147.298	152.832	68.7904	53.2248	125.71
A0A096MJN4;A0A096MJT3;A0A096MJW0;A0JN02;E9PST0	17.8894	47.9717			25.461	28.8948	9.77732	29.4468	10.1119	41.0745			11.4909				39.3242	16.7816	13.3746	49.486	64.9731		27.2628		21.6679						24.6141		55.6215									17.8858
A0A096MJP6;A0A8I6ANL5;F1M707	35.8745	20.6155	17.8487	27.9579	11.1216	3.20695	11.7481	43.1073	19.0822	39.1397	19.706	27.1537	28.3815	57.4521	36.1657	22.6573	15.2875	17.0215	34.8143					12.3468	68.9478	81.391	42.8742	43.4168		23.1058		53.1789	49.2232	62.2405	126.133	61.2813	32.0393		40.0842	52.7775	25.6126	23.8038			70.3781	13.3076	72.2619	31.3226	44.243
A0A096MJU1;A0A0G2JX30	100.214				64.0768			353.535			185.767			158.5		151.832	294.345		225.823	178.896	652.93	1090.03	339.086	1179.01	926.953	871.59	1083.55	1467.13	502.317	2050.63	1503.72	898.238	822.362	643.377	680.576	1261.14	794.761	1705.87	686.996	614.383	1031.83	514.061	306.562	2321	807.133	2840.9	764.322	952.276
A0A096MJU4;A0A0G2K6J4;A0A8I6AHQ7;D3ZS16										42.7608
A0A096MJY6;A0A0G2JTB2	198.254	214.802	155.893	151.842	242.236	213.043	225.012	168.867	272.28	172.131	242.947	187.05	277.281	183.14	165.47	205.066	275.688	224.006	141.222	198.27	184.494	210.649	216.885	181.009	242.96	179.039	210.098	200.929	232.58	210.162	168.866	167.602	237.105	137.868	192.266	243.369	231.38	232.373	198.623	171.068	232.081	224.432	284.642	133.746	319.505	228.411	163.611	130.418	188.636
A0A096MJY8;A0A8I6A0J1;F1LS48;Q5XI22	152.013	127.516	207.778	220.551	196.498	177.89	120.37	242.767	242.13	180.398	213.624	207.049	157.189	270.903	143.342	237.771	188.611	204.741	250.907	236.665	271.993	248.722	201.745	170.26	297.005	217.471	196.194	221.915	174.743	216.456	192.201	369.322	364.375	264.169	452.897	226.65	207.636	359.596	149.057	164.654	178.714	137.269	190.178	260.533	241.157		267.099	178.227	221.559
A0A096MK55;A0A0G2JVC8;P48450	50.5273	15.8972	53.235	88.2632	27.4969	17.2176	25.1408	114.235	24.607	77.0441		127.166	63.7198	53.2837	158.958	55.5712	56.6961	25.2069	187.677	56.3937			134.972	104.646		346.303		91.2074	42.2847	75.6477	200.583	121.355	73.0713	55.2048	407.97	76.5792		37.0253	131.589	432.253		193.074	20.0773	158.46	164.978	300.594	438.394	110.702	53.3876
A0A096MK68;A0A8L2QWG8;P19511	137.8	61.6324	96.2395	203.833	135.127	111.785	119.444	217.028	130.375	138.462	216.964	98.7249	147.524	169.768	151.573	167.968	132.894	211.781	110.346	173.833	181.468	136.779	121.153	138.47	276.324	297.916	110.996	369.811	108.175	190.979	210.539	172.413	92.0848	199.479	196.926	218.969	64.0925		313.902	260.746	159.534	155.923	168.842	193.835	258.414	381.31	78.025	133.445	121.388
A0A096MK73;A0A8I5ZX99;A0A8L2QCZ4;A0A8L2QYX2;P13668	108.673	132.624	87.2614	95.6267	127.85	151.308	159.122	163.808	146.518	191.61	97.4663	127.368	106.35	152.453	116.281	77.4226	97.8543	146.283	93.2805	134.769	162.883	101.12	81.6201	100.502	92.9672	96.633	103.871	60.2424	67.7263	88.6768	91.0361	80.7717	127.122	112.571	81.0732	68.6045	114.255	121.176	85.1504	72.7334	115.967	94.5472	130.11	104.598	148.609	204.634	64.091	90.4075	149.187
A0A096MK86	279.444	198.782	498.11	249.798	244.902	202.357	280.086	413.958	387.906	268.415	537.848	320.685	245.777	444.708	610.846	478.607	464.364	479.166	662.839	339.422	628.677	335.11	593.521	551.034	522.209	431.72	881.495	517.796	470.801	349.284	439.034	414.343	476.701	426.252	456.687	693.825	440.474	358.481	264.494	657.812	627.381	379.954	776.449	512.791	557.13	437.683	645.063	530.528	738.005
A0A096MKC6	7347.44	980.611	18592.8	25841.9	3081.53	330.419	6112.48	37295.4	2562.23	29961.2	496.651	14674.9	3622.81	7286.84	54341.9	4563.54	5375.09	2295.22	59329.7	1552.5	3818.67	2235.67	52309.2	5320.61	3188.2	37418.8	2834.84	6112.87	4302.69	11946.5	42671	1354.93	5415.39	8611.7	85688.9	3877.96	4131.75	598.826	25709.1	10670.6	3890.67	8157.5	526.882	10739	5561.26	25734	110206	13018.8	10759.3
A0A096P6M7;A0A8I5Y5M6;A0A8I5ZW48;A0A8I6APH4;P00763;W4VSR6;W4VSR7	7305.4	6397.43	12043	7977.31	6379.77	6487.32	7243.06	14977.3	12423.7	8561.25	16114.2	16763.5	11856.8	34719.4	20024.9	18639.8	14072.6	20008.9	19347.9	16576.6	32525.4	41559.8	24699.8	26019.2	27923	24301.5	33206.9	25929.1	23966.6	43152.3	22676.9	29389.3	26524.9	45290	36840.7	37131.6	33786.2	46783	36576.5	24027	49170.5	15685.6	22485.4	26961.8	25890.1	38798	19595.2	25979.9	31127.6
A0A0A0MP82;A0A8L2QLW7;P01946	296.395	459	265.386	2735.73	146.658	1250.53	932.254	14126.8	217.143	823.324	1951.15	721.88	224.723	446.425	192.872	7583.98	277.62	265.454	3150.89	299.09	1351.6	429.683	262.508	331.041	2400.14	426.342	280.753	4764.95	324.833	343.313	213.439	4322.2	487.738	6290.42	985.216	4805.09	890.027	473.359	725.247	918.059	466.161	710.327	322.115	838.628	279.115	670.514	341.966	6354.09	1516.65
A0A0A0MXT4;A0A8I6A8V7;P70502	91.3235	269.895	59.6009	86.1277	141.104	161.195	159.202	89.4174	273.873	124.309	138.073	154.851	172.957	150.424	69.6825	114.92	308.609	176.897	95.4887	230.112	158.479	197.199	79.2514	92.2122	183.055	120.284	82.891	101.239	158.474	208.495	54.0421	99.6955	254.696	185.089	109.512	105.059	151.026	235.802	265.701	88.7297	194.372	283.505	179.704	100.113	339.871	344.042	71.7286	108.842	269.512
A0A0A0MXW1;P35738	152.759	199.057	245.607	140.813	181.407	122.163	172.405	192.086	178.101	108.325	222.936	169.794	153.225	229.566	164.216	216.211	239.358	161.747	160.851	281.621			173.288	151.006	201.442	202.655	179.17	305.254	179.131	234.463	178.282	258.843	306.201			373.181	266.934		154.857	180.533	202.343	183.749	187.183	218.309	255.89	350.762		247.452	171.129
A0A0A0MXW3;A0A8I5ZYU7;A0A8I6ASE8;A0A8I6G659;D4AEC0;P0C0S7			7.32695	6.82251	16.4341	12.1704	20.2805	34.9858	46.3375	93.1739	44.0667		8.97122	47.0241	15.2857	50.2403	36.9679	27.0701	39.12	49.9659	46.9425	34.0789	23.7363	30.8427	65.704	39.9892	13.8514	45.5536	24.0884		13.5541	31.3368	155.142	28.8477			64.5958	36.4248		47.4837	41.6899	6.2949	10.8261	20.5961		52.5377	21.4772		46.7679
A0A0A0MXX5;D4A1J4	827.396	883.292	920.528	655.13	1067.19	711.884	717.333	755.755	1283.38	884.491	1163.15	889.621	974.622	842.679	910.174	813.507	1867.44	1154.53	931.76	1061	985.79	1064.41	1119.72	755.844	1191.22	895.323	1372.79	866.005	1323.84	1038.3	1383.31	822.949	1203.13	1122.12	1081.33	991.889	1124.65	1080.77	1114.66	766.029	1359.54	1089.09	1270.6	1131.63	1331.41	884.349	836.712	875.494	1148.07
A0A0A0MXY3;A0A8I6AUP7;Q62763	162.288	241.318	134.371	126.128	195.409	188.05	219.49	145.192	301.401	222.984	307.581	230.245	261.486	327.904	185.046	230.623	367.098	273.319	191.567	289.478	281.366	290.73	161.531	175.64	267.297	194.87	314.41	243.602	225.077	208.766	170.018	180.226	393.94	212.084	248.783	233.72	235.861	330.475	422.331	145.365	208.42	300.871	265.921	115.439	296.345	193.645	125.279	141.442	268.115
A0A0A0MY22	967.565	435.931	811.379	1557.17	706.677	812.874	861.922	2030.66	190.279	3634.58	256.439	365.325	649.15	299.344	1110.87	252.133	230.878	344.19	731.935	162.25	279.242	403.444	503.702	380.687	257.431	1796.7	173.563	297.234	426.217	440.536	772.628	199.098	265.505	501.66	590.262	210.591	334.386	427.486	458.633	467.252	195.351	546.769	117.864	444.149	292.789	397.144	1002.31	580.549	264.075
A0A0A0MY48;A0A8I6A1C6;A0A8I6ADL1;P39052	162.352	229.135	145.933	125.617	179.086	149.4	176.298	157.153	254.183	172.528	195.529	174.64	203.381	342.046	133.733	215.916	294.543	226.288	156.441	315.692	240.994	193.02	214.953	178.029	243.445	204.947	236.915	268.047	201.381	225.769	182.431	273.379	360.719	250.947	286.337	230.561	231.863	300.456	331.035	247.993	268.61	180.955	222.753	195.628	246.488	402.714	194.65	198.228	259.988
A0A0G2JSG6;P29410	162.819	77.7948	261.544	296.646	117.005	87.3492	128.528	223.021	90.6853	125.936	197.834	143.486	91.1808	174.982	218.839	165.93	89.7652	120.243	312.652	179.276	162.225	168.518	177.621	130.385	129.179	227.076	129.445	142.508	169.554	220.828	224.997	129.014	170.103	180.515	291.883	318.017	172.32	199.369	115.857	184.47	123.871	149.204	142.177	337.622	117.281	400.562	354.703	321.157	136.503
A0A0G2JSH4;A0A0G2KB98;A0A8I6GL38;P18266	33.6794	46.9345	30.5546	69.0505	40.4949	55.5878	71.3408	51.3846	42.6841	35.867	38.2518		45.2149	61.0487		35.4009	71.5439	27.2356	19.3462	56.2195			44.5196	47.4082	57.5957		43.3597	43.2542			17.142	89.7886					56.5502		79.3654	43.7721	59.6462	51.5473	61.716				68.4007	34.166	48.3494
A0A0G2JSH5	584.476	3546.15	25040.3	37700	609.221	14024.7	27947.7	44749.6	959.884	22228	3806.66	1760.48	1056.52	1567.01	11432	1458.37	1023.25	1396.79	4181.48	1133.4	2505.35	2819.63	2126.14	1815.22	2029.6	3640.89	1907.02	1816.61	1907.1	2384.4	3284.72	2113.38	1700.77	2291.93	1903.31	1185.65	1715.41	1497.94	3510.71	1533.19	1236.86	696.32	779.724	1094.88	481.985	997.72	10037.8	1155.91	1367.22
A0A0G2JSH9	853.911	806.814	907.456	1094.34	763.625	815.933	848.239	1083.91	1166.65	729.007	1029.59	839.249	970.073	1029.98	957.182	1184.01	1217.58	997.953	1075.48	1029.4	1354.83	1103.26	961.167	1019.38	1206.16	915.574	1160.21	1002.79	1130.24	957.163	977.03	1211.4	1248.55	955.232	916.812	1047.24	1182.86	1208.56	916.035	862.369	1452.89	840.733	1271.6	1034.37	1370.34	1269.19	1075.92	775.254	981.276
A0A0G2JSI5				5.64857
A0A0G2JSJ1;Q6P9Z6																				48.4648				22.3006				42.5369
A0A0G2JSJ5;A0A8I5Y8B0;Q0PMD2	9677.52	3675.98	10143.3	7212.19	7085.84	3737.37	7863.77	7448.5	3523.39	5962.77	4374.71	4240	4146.57	6283.42	7854.84	4446.07	3252.13	3971.5	6714.97	2891.37	6061.27	5191.08	5773.9	3481.83	4279.5	6290.66	3957.07	4271.18	4532.45	7998.08	6597.64	4013.29	4517.14	6141.74	8376.17	4102.74	5617.27	5131.03	3400.54	4069.02	4745.29	3746.88	3379.58	4973.41	3544.82	4492.62	8538.9	6809.14	5642.82
A0A0G2JSJ8;P17164	57600.7	45706.6	54079.8	33211.4	46285.9	54383.6	46259.9	56749.6	24583.2	60502.5	23842.9	55148.4	59801.5	35963.9	71030.2	43681.3	29227.9	38410.6	50248.7	17104.6	33356.1	28699.4	53976.2	63932.1	25375.7	82260.5	26145.6	44056.1	39052.3	39716.8	51106.1	50284.7	25509.8	31527.8	42663.5	45415.5	30557.5	19631.3	23578.4	74120.1	24403.2	58031.3	20137.6	46806.1	28387.1	38013.6	41968.9	41156	19881.2
A0A0G2JSJ9;A0A0G2JY31;A0A0G2JZ73;P17475	29373.5	14576.1	37964.4	66609.4	20295.6	23821.3	29480	47170.5	8145.42	28505.2	15415.3	20972	12746.4	15010.6	21391.6	18387.8	6065.11	10804.1	17563.6	13717	10811.5	17088.7	14496.7	22594	11248.4	21229.3	13719.6	22560.4	11177.1	13123.4	14260.4	27143.6	5278.41	10964.6	14862.6	24622.9	8668.48	10387.5	3075.91	28889.1	11416.5	11230.4	8096.71	21691.8	9727.65	9936.76	20081.9	26160.8	6859.33
A0A0G2JSK1	126.774	7517.72	2596.37	1782.62	109.117	712.331	1031.28	12828.6	181.35	1089.12	1143.27	1493.75	283.803	435.864	15724.8	913.962	724.209	491.817	29313.7	22404.2	838.62	135796	113247	117864	1620.57	135971	150023	145574	2371.2	123447	106393	138177	98.8306	81387.2	84465.6	180217	1489.17	159035	4803.91	113041	946.763	77110.2	105447	122938	1257.31	74444	122145	133238	313.536
A0A0G2JSK9;O09171	117.868	292.643	94.4196	129.654	125.097	226.594	91.0613	174.92	157.987	248.048	110.528	176.687	112.517	284.783	98.2455	191.403	163.571	260.208	103.345	225.393	114.484	213.093	88.2467	147.623	135.915	162.431	100.498	152.883	176.096	235.814	129.653	230.521	183.597	315.115	117.517	236.258	149.992	302.662	88.3914	150.16	186.789	319.86	175.525	288.39	319.801	333.174	131.56	238.448	175.588
A0A0G2JSL0;P28073	267.373	198.301	300.375	498.345	214.247	205.894	234.608	344.451	174.211	208.662	199.828	354.334	168.621	266.343	433.293	191.609	230.236	174.444	314.465	230.227	276.519	348.599	208.635	221.975	357.97	196.998	233.996	203.94	204.905	257.681	291.69	215.266	223.477	441.283	351.464		213.181	660.219	212.012	335.19		159.948	160.88	250.141	121.005	357.455	228.661	222.668	201.247
A0A0G2JSL8;A0A0G2K6X9;Q64640	478.924	399.463	590.818	418.085	400.913	367.436	324.04	500.09	350.138	342.11	457.681	355.791	352.941	311.898	461.741	367.238	481.956	372.135	465.45	383.026	420.916	429.147	269.655	311.358	420.335	316.629	385.268	375.573	360.865	333.126	352.548	308.865	375.265	299.538	308.876	289.377	299.575	469.626	365.216	359.724	336.544	330.16	438.266	433.381	506.634	338.262	351.892	355.923	414.643
A0A0G2JSM2;O88202	129.329	272.711	118.017	147.142	178.279	289.825	127.652	114.333	250.129	205.114	216.569	296.706	222.439	356.315	147.027	237.515	342.965	355.684	134.107	488.987	243.895	370.169	162.413	178.617	247.929	168.503	226.874	258.02	146.523	342.544	128.408	110.831	318.494	218.15	240.071	171.685	220.384	405.199	411.076	155.93	159.424	275.619	164.91	127.203	218.293	458.299	116.551	130.555	325.224
A0A0G2JSM7;Q63028	119.014	223.361	106.625	165.26	118.338	144.069	134.255	103.022	162.479	131.081	153.555	137.028	144.31	167.91	114.677	135.932	199.204	186.701	108.013	167.476	147.103	122.007	102.957	132.074	97.129	138.936	123.504	105.349	137.958	167.362	95.8973	132.884	174.874	211.601	151.011	116.821	172.91	203.541	191.425	116.508	165.887	180.256	174.463	141.787	232.914	230.148	160.516	193.734	212.239
A0A0G2JSN9;A0A8I6AF03;O70490	47.8292	69.5177			66.3783	38.5206	54.7242	80.5988	35.4739	69.3344	90.2658	28.9876		22.4006	31.3882	25.1612	62.6862	38.9262		91.5712			54.5176		99.223			80.3602	49.8869	109.391	85.2332	68.3269			136.935	128.54	138.751		73.8771	156.586		135.59	127.3	137.027	122.918	256.253	44.2307	85.3734	114.128
A0A0G2JSP0;F1LMW3;Q8K3V3	128.463	121.936	192.643	274.584	223.292	143.906	153.975	188.944	196.202	179.482	155.521	151.64	310.927	325.205	228.85	218.501	205.663	224.238	193.149	223.946	314.083	131.406	304.61	353.169	340.703	303.719	235.05	258.591	221.209	455.169	219.141	325.684	258.295	174.694	333.883	337.324	309.426		243.179	179.472	214.365	123.016	205.41	232.993			193.754	198.881	293.546
A0A0G2JSP1	13.5257		52.5769		23.5735		8.91384		17.4963		38.9197		22.0338		41.1261		14.7268		30.4953		75.4757		33.6187		57.3513		40.6963		53.8151		42.5284				229.767		37.8666		83.0922		42.757		23.3702		36.9161		85.0179		49.2911
A0A0G2JSP3;A0A1W2Q6C6;A0A8I6A4V1;A0A8I6ASL8;B5DF89	76.4494	121.791	98.6769	88.9747		73.0459	109.519	142.257	82.2128	73.1801	75.7617	70.381	86.0215	108.113	67.1359		106.773	76.3567	115.886	112.553			26.3239	87.3769			53.5154	73.7019	72.7379	82.5803	67.4872	75.1332	122.462	127.046			124.365		37.8395	128.433	144.086	105.002	176.094	117.772	120.222		89.5525	97.4406	81.5394
A0A0G2JSP8;P00564	33.9277	16.0557	105.924	17.8317	12.7701	57.3594	64.6154	80.5824	55.0504	21.7498		86.0965	31.909	73.8485	39.8631		62.5742		71.1105	25.251	20.392	10.2986	30.5483	78.3406	42.8793	87.8115	120.325	95.5068	69.684	77.5371	47.5398	75.2895	64.1177			73.9697	36.2511	55.9802		80.7541	124.917	39.9294	77.4516	81.9335			34.0289	63.6289
A0A0G2JSP9	19.9779	61.3305	45.3	44.4593	61.9129	137.232	68.1344	96.2127	173.703	99.7619	242.163	121.198	124.673	76.4615	51.3106	64.8668	194.381	99.6668	55.2367	114.569	163.714	164.586	197.483	124.88	158.873	144.979	280.289	145.468	195.966	166.816	197.773	73.4781		209.773	193.944	185.01	164.552	118.409	230.504	121.715	178.855	116.219	223.847		339.202	88.6345	156.966	63.8295	127.269
A0A0G2JSQ3;Q9R1U7	76.9025	300.725	107.302	113.376	100.009	166.054	214.053	48.0547	425.42	153.598	536.823	191.177	256.195	224.281	127.051	196.861	288.53	256.827	133.349	308.967	236.159	304.972	291.352	181.847	298.314	145.476	477.786	178.941	177.883	175.548	222.049	119.06	260.449	176.874	245.11	232.271	279.4	278.012	463.515	162.679	281.263	220.311	507.128	84.1039	372.08	342.303	172.721	105.889	254.871
A0A0G2JSQ7;M0RDZ8;P00758	3973.23	1007.47	3939.34	6912.55	2224.02	1566.75	3149.54	13093.1	490.471	6427.29	1197.43	906.725	1047.06	487.566	1983.86	891.055	634.004	989.462	958.079	344.034	1933.55	2498.27	1036.75	935.797	1128.07	3014.59	1148.98	1532.24	2545.61	1792.4	1369.89	1342.45	860.431	1512.72	1368.09	1690.38	853.641	2936.88	1387.17	1156.47	790.452	1406.3	1266.07	1598.42	823.09	1888.54	3364.65	1506.01	685.461
A0A0G2JSR9;A0A8I6GL63;Q91ZS3	1050.52	180.941	814.854	416.052	680.501	200.067	539.4	563.335	668.44	211.963	646.542	583.697	465.172	916.129	673.78	971.739	550.739	638.973	789.193	739.247	1114.94	757.308	780.151	1063.1	951.785	556.506	1110.92	905.869	753.816	501.725	852.616	813.143	769.854	693.425	1177.18	670.085	838.101	1016.45	686.452	625.064	958.781	344.768	248.491	812.517	386.988	373.071	526.992	1325.74	1218.71
A0A0G2JST1;A0A8I5Y9J5;A0A8I6ALD7;A0A8I6ALS0	88.2469	45.7329	130.426	127.736	94.835	62.7026	141.719	106.463	156.402	146.146	248.902	174.423	136.902	284.449	93.4066	288.26	150.895	208.969	142.527	240.459	311.137	170.446	263.543	275.039	233.627	231.25	293.879	277.475	253.319	331.403	253.48	208.188	221.243	239.181	352.561	127.957	206.681	181.885	143.426	161.089	233.352	79.0041	92.4764	156.219	59.1252	103.101	177.456	124.713	181.996
A0A0G2JST3;A0A0G2K509	9390.2	7140.35	11382.4	10934	7918.46	5831	11662	8532.58	17978.7	13144.3	29211.7	15096.6	12821	28007.5	14521.1	19274	16106.8	31681.5	34357	15174.9	34335.1	27191.2	23785.1	36078.4	14838.7	64252.2	16047.2	47551.3	16215	31764.2	56636.9	20252.9	40769.8	51332.4	141004	20271	24319.7	20389.4	36634.4	32930.9	24142.1	33703.5	14730	152546	13289.3	228076	26111.4	14626	35656
A0A0G2JSU6;P22282	310.145	142.898	306.46	345.857	71.6466	90.0682	121.876	232.567	124.62	222.952	149.487	290.642	316.991	336.2	1099.65	324.506	191.5	261.954	1147.96	193.275	250.918	592.446	385.05	225.331	235.534	328.089	378.788	165.989	184.483	150.298	117.489	181.347		131.231	133.213	138.96	71.1731	104.641	86.6273	152.405	119.946	66.2142	45.3586	91.9235	60.2623	29.3078	49.2084	111.509
A0A0G2JSV0;Q8VBU2	375.34	177.843	248.419	278.344	307.369	309.487	231.001	301.432	153.03	134.204	125.606	162.772	167.981	338.176	156.588	208.328	172.427	109.03	167.166	146.922	222.65	221.537	202.049	192.92	191.424	113.231	182.828	145.032	149.363	202.864	214.884	458.838	161.115	167.683	182.937	149.019	64.3304	152.093	172.052	195.07	226.339	118.789	168.479	249.016	129.757	153.456	169.154	134.02	182.056
A0A0G2JSV3;P60892	142.25	44.174	173.166	110.113	66.841	131.83	70.8383	87.7262	142.283	75.8753	83.1116	86.7366	81.1109	165.84	68.8313	84.4617	108.715	130.21	66.733	128.817	136.412	123.983	61.9264	62.6661	102.452	97.4926	85.9776	74.1238	70.7526	124.453	128.449	109.638	138.882	67.9517	67.826	111.031	163.043	188.397	111.575	106.176	89.7291	138.295	104.105	104.231	207.235		119.046	75.2112	163.323
A0A0G2JSV5;A0A8I5ZR59;A0A8I6GEE8	1202.9	1434.91	884.406	742.89	1309.12	1104.55	991.112	909.103	1384.84	1164.58	1030.95	1165.96	914.977	1428.01	1265.21	1047.48	1580.08	1553.08	1128.7	1483.44	907.913	1182.7	1006.4	914.155	1148.54	1141.46	887.719	1003.95	1224.49	1429.43	1248.07	799.105	1565.81	1579.08	1101.11	1074.15	1329.75	1586.66	1132	910.282	1335.45	1521.74	1252.36	1800.15	1903.47	1687.86	1081.73	1281.19	1484.11
A0A0G2JSX3;Q80T22	168.315	703.462	125.36	366.638	223.434	386.372	485.181	120.668	397.687	351.653	673.677	204.591	417.721	217.003	212.935	244.94	274.641	272.04	197.649	318.645	302.933	269.308	278.499	269.554	323.518	320.134	558.566	169.333	284.321	264.089	349.643	233.491	230.171	201.063	363.587	258.135	330.18	260.826	653.012	254.554	391.869	551.663	648.839	111.615	313.84	210.305	337.119	247.848	337.725
A0A0G2JSX8;A0A8I5ZZA2;P0C0T2							22.0863		64.3189	25.7719	95.9601	20.0433	35.6769	33.0094	34.5139	27.4263	36.5284	54.001									45.8172		39.3246	56.4512			28.6728			29.3679	22.8124	56.5319	84.3645		96.2622	64.493	129.913		80.6748			26.4005	72.3877
A0A0G2JSY2;A0A8I6GK55;D3ZL24;P27321	61.8533	160.067	44.0475	81.3384	126.093	105.322	97.958	192.662	52.7083	187.772	61.383	65.5035	94.6543	79.1712	180.779	108.666	59.0054	78.214	153.16	137.109	73.8374	157.143	84.1325	68.4307	79.2077	76.6006	68.237	92.5877	68.8613	125.49	83.8103	34.9401	121.774	121.718	177.677	168.89	144.648		75.4745	89.7156		117.211	53.1074	129.573	82.405	137.621	174.98	172.588	76.774
A0A0G2JSY3;A0A0G2JVK4;P42676	90.255	66.385	118.657	81.4937	78.2839	79.3919	71.4422	116.915	81.1767	89.8318	77.5688	88.0721	76.2026	69.9857	115.707	96.2958	91.5312	86.899	99.9827	101.388	113.884	132.058	105.489	89.3782	83.0296	113.774	84.8951	81.8339	113.647	35.1447	76.0737	103.48	119.922			122.409	98.2685		88.8061	100.921	102.188	63.1454	88.5852	107.068	98.5775	92.8076	42.1326	82.4144	48.9671
A0A0G2JSY9;A0A8I6G6L4;G3V838;Q8CHI9	201.552	126.324	237.404	178.764	190.197	213.403	210.293		166.595	280.247	207.168	180.013	227.118	287.948	250.333	282.981		223.12	330.632	289.288	542.715	557.949	236.871	382.468	419.348	410.502		348.598			226.477	275.763		410.325			206.906			317.273	194.733	143.638	189.669		116.641		175.412	263.142
A0A0G2JSZ2;P02783	11.6268			28.3511	13.4661		76.6212		29.0086	7.09368									15.8872
A0A0G2JSZ5;A0A8I5Y7R1;A0A8I6AJI2;A0A8I6ARL6;A0A8I6G592;Q63081	147.031	63.7944	211.537	143.072	110.875	59.9972	84.6677	169.793	63.8604	81.3218	83.3108	104.768	70.7984	98.0511	144.533	172.21	76.7251	77.3309	260.572	119.022	121.357	107.842	134.047	109.546	98.3214	111.77	123.327	124.968	117.62	147.868	126.17	133.971	104.478	115.62	165.408	97.1948	110.233		120.343	112.622	121.098	92.2005	71.2158	166.656	94.6546	181.434	144.7	134.927	110.998
A0A0G2JSZ9;E9PSS2;Q9JK72	130.624	153.669	4270.15	139.679	104.927	122.287	156.182		82.9105	100.332	50.5594	1020.19	93.6972		53.7364		172.394	1442.39	154.126	139.785	1971.53	593.088	40.7309	87.2712		138.34		199.723	58.7551		120.732										2131.76	124.06	232.24	275.956			161.054	149.762	143.65
A0A0G2JT00;G3V616;Q6MGD0	36.4539	164.77	43.7699	118.889	34.6866		47.1273	51.8081	170.459	24.7566			16.9463	260.471	90.8297		131.306	80.8727	134.483	138.827	175.233					103.571	194.913				65.396	82.9426			159.55	198.418	164.122	342.074	208.534		118.659	136.945	287.719	320.582	99.9529	265.346	79.7286	223.385	113.301
A0A0G2JT06;P97834	92.4495	149.072	99.2738	117.902	120.41	118.026	101.876	94.8076	119.544	116.777	92.9605	88.5825	103.632	127.899	90.2679	90.7454	127.131	117.533	89.9907	109.832	112.32	160.79	64.2863	71.5247	134.152	99.3435	120.072	96.8987	97.9266	123.716	48.695	119.159	121.09		48.349	156.734	103.425	148.776	116.493	129.398	96.9277	111.869	150.935	110.721	166.925	160.985	63.5046	85.4481	154.32
A0A0G2JT30;A0A8I5ZYI5;A0A8L2Q226;Q5U2R0	190.457	123.977	263.239	141.786	176.934	123.936	151.645	212.301	180.846	113.941	201.478	135.984	138.823	187.167	135.471	205.063	231.421	184.116	163.806	222.038	255.631	195.472	153.659	135.071	201.079	110.094	180.713	125.2	123.365	137.762	137.498	146.82	186.452	161.862	162.166	158.309	149.754	185.305	117.824	89.5196		68.9597	122.93	112.592	85.684	104.983	61.3377	148.566	162.227
A0A0G2JT48;Q66HR2	43.3193	61.1381	52.8234	119.362	66.9796	69.3522	49.7407	40.202	52.2246	74.2418	49.3938	48.9225	50.1386	55.7308	47.7111	49.3727	48.5645	44.5796	52.316	66.1112	60.5689	31.932	51.1513	39.9683	43.1569	80.0115	55.4751	58.9978	28.6066	45.7399	61.4333	74.5856	27.9554	28.8427	64.3058	41.7738	49.5542	54.5319	47.8347	75.597	52.1399	65.3039	70.0525	72.6087	73.8467		89.5542	54.9771	50.9512
A0A0G2JT51;P83006	96.7287	149.338	86.5163	99.1721	146.563	129.225	135.638	150.58	175.948	100.446	159.151	106.197	146.097	146.095	102.851	134.491	171.552	166.379	114.674	146.516	163.647	282.582	128.058	169.155	161.527	169.333	174.456	226.934	134.241	199.481	197.987	177.151	91.6796	158.019	154.391	226.361	222.721	290.646	191.924	146.358	252.665	146.581	139.947	221.911	211.385	422.637	166.223	166.496	134.538
A0A0G2JT62	1346.02	496.358	1133.58	1110.33	1140.07	947.044	1360.99	1551.28	683.69	1272.81	793.356	870.41	771.225	1018.69	1276.94	875.554	582.841	700.485	1345.34	726.78	998.409	992.62	1007	772.844	711.176	1220.29	832.992	776.732	725.308	1221.94	941.25	714.634	788.354	1539.21	1719.64	1022.85	1022.6	1110.88	1210.8	889.386	895.605	597.143	584.187	1152.15	795.22	966.465	1403.18	1575.27	866.591
A0A0G2JT63;A0A8I6AHL8	31.6947	72.8815	16.7177	47.6902	51.2336	95.5102	101.858	187.289	150.316	110.691	180.954	116.72	131.208	212.021		145.643	185.647	215.285	149.844	153.442	183.67	273.382	146.512	114.076	102.738	200.182	237.175	157.329	95.0141	197.549	91.6204	117.227	129.05			148.111	94.696		168.138		274.232	130.432	139.882	297.66	164.878	143.439	193.509		105.553
A0A0G2JT64;A0A8I5ZY17;G3V786	880.364	861.643	775.077	565.542	607.211	914.714	546.66	577.265	575.981	853.129	575.053	656.819	594.312	1358.6	436.521	803.977	716.573	1147.36	750.085	886.24	501.92	767.558	601.045	462.43	376.727	618.748	484.231	692.378	329.948	786.062	352.289	752.636	617.54	763.641	443.509	553.456	288.266	632.519	631.795	497.194	262.461	469.217	356.465	655.587	303.014	514.849	270.775	371.128	318.939
A0A0G2JT70;A0A8I6A0D4	4989.32	256.745	2939.16	1182.32	3011.6	701.71	4353.61	390.384	930.462	1201.49	1882.01	470.703	2422.07	409.084	633.916	507.968	1191.65	564.731	3306.87	193.208	1561.36	677.86	4084.25	1098.9	1571.94	1591.79	1659.13	535.454	1441.12	717.314	3228.82	435.791	224.076	372.19	822.495	119.098	508.667	158.576	935.178	342.398	390.007	154.082	339.437	133.409	128.185	84.8767	1077.72	359.867	584.608
A0A0G2JT93;A0A8I6GKV3;Q9WU82	51.5978		73.9643	32.4318	37.6277	21.3951				21.3992	71.3709	38.7881	47.2593		41.8944		30.2091	21.6606	25.8587	36.7626		51.5798	41.2491	59.3307			53.5529	25.0035			41.816	49.3257				50.0184	25.6529		29.0232			28.3269					39.5783	50.7682
A0A0G2JTA1;A0A8I5ZMG6;A0A8I6A9W8;A0A8I6GLY3;D3ZHI9		70.7049		28.5973	51.7568	39.3443	36.2762		86.8538	23.8924		49.042	55.9643	57.0985		92.7832	77.4479	89.3279	90.9672	105.973					353.928												89.3563		75.9844			56.6446	88.8802		69.0511				119.026
A0A0G2JTB7;A0A0G2K2N0;A0A8I5ZVY1;A0A8I6ALD9;A0A8I6GIT8;D3ZSL5;Q62728	27.1766	37.3078		36.2214	16.7239	26.6054	26.0883		23.5907	15.5963	24.0761	20.93						16.7566		5.1757	67.4659		32.7757		15.0306						30.7014					40.1534			58.1059				29.2757						63.6003
A0A0G2JTC1;A0A8I5ZNY9;A0A8I6A5R5;A0A8I6AFZ4;D4A6Y0	3067.34	873.596	3784.74	2668.88	2189.82	1741.47	2997.14	2934.04	437.726	1840.74	1191.56	1335.43	1010.49	489.675	3391.1	989.112	424.267	710.792	4190.3	798.021	346.246	454.818	1133.43	997.797	482.938	1933.55	431.587	839.873	652.234	565.937	2325.06	665.583	250.071	810.576	1825.5	325.771	233.806	294.088	1318.69	1101.76	253.839	603.53	313.984	1384.7	565.982	750.357	2001.6	2554.56	268.122
A0A0G2JTE4;Q9EQX6	394.157	257.822	375.502	387.735	334.308	284.913	325.038	373.934	202.421	325.479	300.275	290.294	343.433	306.414	419.423	270.161	293.905	294.081	413.016	232.909	358.844	382.735	380.305	384.656	330.873	411.819	383.321	458.648	358.035	415.954	337.122	451.904	317.38	270.188	328.303	577.21	318.46	366.603	194.702	548.085	454.759	313.025	386.456	397.318	433.725	437.516	436.573	403.897	343.194
A0A0G2JTG1;A0A8I5ZMY9;P26772	278.282	318.964	613.493	690.481	328.655	260.349	477.136	362.977	489.691	772.986	639.653	842.579	452.733	415.559	519.767	926.26	606.577	687.813	1210.98	806.185	1085.12	909.435	1547.69	1326.95	960.926	1680.81	879.727	1182.72	1166.63	577.825	1075.9	1544.21	673.864	432.048	1253.4	1247.57	634.11	598.952	150.641	1130.81	501.098	1048.4	664.353	657.394	680.63	704.857	1048.27	1106.84	721.076
A0A0G2JTH0;A0A0G2JZ69;A0A0G2K1Y8;A0A8L2QL19;P16086	371.828	302.169	390.93	356.831	319.401	253.628	220.862	360.872	230.644	235.46	221.585	235.004	248.892	306.642	258.257	299.931	222.377	250.815	333.22	269.756	290.264	303.604	266.626	359.827	254.36	294.933	218.74	281.369	226.021	268.698	270.592	327.319	302.055	258.063	238.412	314.642	263.908	256.692	205.604	354.003	258.421	234.307	277.887	413.94	282.441	255.856	350.422	354.058	228.022
A0A0G2JTH4;A0A8I6AR93;A0A8I6G871;P97829	223.127	307.928	153.204	202.05	269.583	343.135	287.325	169.773	403.584	235.336	385.838	271.281	346.951	268.083	152.109	273.911	329.408	311.528	165.568	272.411	397.716	359.434	336.078	299.588	400.104	235.463	423.703	266.837	297.387	383.756	293.145	195.902	364.862	297.398	233.01	213.902	313.948	363.551	607.15	234.871	401.333	300.296	421.822	178.448	236.642	356.498	243.266	154.284	267.223
A0A0G2JTH6;Q8R491	99.6188	92.9006	108.073	86.9708	114.873	128.678	128.326	405.542	106.499	112.948	122.729	100.945	155.046	157.478	102.962	140.766	160.319	136.835	115.981	169.907	152.453	153.793	73.6603	82.194	115.975	85.267	108.693	142.231	179.635	241.721	85.1774	102.597	236.495	154.851		154.006	207.227	202.214	141.047	151.504	195.13	102.982	164.321	140.885	169.947	226.087	100.226	83.788	180.659
A0A0G2JTI8	161.934	136.115		193.914	89.0694	64.5626		209.622	4074.7	95.4058		6081.43	3351.89	4201.06		175.127	4316.39	3775.53		115.466	5085.64	5517.51		6970.46	3767.16	5377.23		4417.36	4471.17	7373.86	199.848	2833.13	3019.24	2977.3		3193.14	2770.55	3298.58		2853.19	2519.54	2138.56		1532.54	2502.3	3118.86		1089.01	1155.53
A0A0G2JTL4;Q63116	15.9189	38.7524		43.9613	38.5536	28.8432	37.1837	45.3262	51.4886	46.1897	85.0123	63.6617	62.7539	130.114	50.8383	76.0224	57.0727	74.5226	54.4487	58.1493	51.8514	21.9617	67.6757	84.4959	60.5523	69.6465	86.1867	80.4411	55.2136	44.8986	42.7293	72.3246	64.1779	68.7277	107.869	118.381	21.7555	17.4781		53.7949	49.3653	53.8992	92.5554	54.2975	11.6721	36.7531	25.9281	65.2832	30.0154
A0A0G2JTL5;A0A8I6A5A2;A0A8I6AH57;A0A8L2QDW8;P52873	111.494	80.5011	332.253	162.598	70.9043	48.4011	78.899	221.152	99.0897	57.6269	258.499	87.203	64.7204	110.048	172.584	92.0102	107.484	158.697	138.838	146.636	261.823	260.975	148.382	105.125	101.024	201.259	167.73	173.624	131.046	229.306	132.769	118.695	135.899	448.512	323.408	217.225	92.6896	1580.49	266.259	364.581	127.591	313.253	297.929	249	189.97	431.791	134.844	202.661	159.997
A0A0G2JTN2;A0A8I5YBU2;Q9JJI3	238.662	88.9009	358.577	1559.66	118.564	38.2272	226.684	1075.26	227.413	1401.84	127.987	605.583	590.482	635.991	1220.51	417.243	281.419	311.795	1190.64	209.95	236.814	278.454	1525.34	291.167	196.998	1137.14	160.015	265.783	260.348	321.436	978.445	141.652	310.395	287.363	1309.91	120.712	194.697	378.753	725.275	442.66	98.093	408.929	85.7556	766.776	244.792	1040.57	5669.01	392.954	468.18
A0A0G2JTQ5;A0A8L2UPK8;Q5XIG6	251.499	271.533	207.419	225.853	297.982	248.053	278.838	159.38	631.813	258.92	561.434	307.781	442.206	335.758	219.289	289.09	738.315	346.79	187.558	413.397	398.281	410.579	327.99	235.648	497.009	187.111	493.11	347.029	460.151	297.823	368.198	258.874	416.514	331.442	295.155	204.824	428.395	437.291	455.81	264.549	454.7	290.596	493.594	192.146	557.48	381.146	204.177	178.483	433.834
A0A0G2JTR5;A0A1B0GWS1;A0A8I5ZKW5;A0A8I6AFV7;A0A8I6ARP6;D3Z7Y1;D4A253;F1LM03;F1M0F9;P20814;P33273;Q5I0P5			16.6548		9.63776									480.224			69.6181			299.282								129.936
A0A0G2JTT2;A0A1B0GWY4;A0A8I6G718;O55012	84.656	120.928	112.989	92.6607	112.074	131.507	81.7774	115.747	111.316	80.1051	135.202	97.5364	96.3392	123.096	111.987	117.692	133.907	124.401	102.562	136.878	123.242	150.368	122.1	131.652	125.518	114.857	158.03	125.814	88.845	138.321	120.465	74.9578	145.468	150.956	132.633	158.725	120.564	206.215	149.667	119.297	105.657	128.399	134.131	83.1532	145.017	247.129	68.0776	113.87	142.452
A0A0G2JTV1;A0A0G2JV54;A0A1W2Q6A9;A0A8I5Y0Z3;A0A8I6AIH3;A0A8J8YFZ4;A0A8L2UJS5;D3ZB30;Q00438;Q9Z118	65.9492	46.7101	57.2367	62.9476	36.3771	44.4585	25.7805		54.3937	46.3825	49.0096	21.4139	42.4712	103.528	38.9578	54.6152	48.5276	72.464	61.9325		56.9824		37.1544	82.2687				80.3385			46.2944	43.6092	41.641	48.3049	95.36	76.4478	51.9874			113.682			55.3419	72.7263	37.6114			49.1888
A0A0G2JTW9	983.971	1501.14	398.346	7349.36	424.496	4302.23	3095.84	40969.7	1081.39	2581.45	4948.86	2716.37	391.378	1493.48	393.988	25108.1	917.138	605.613	11349.7	1057.76	3486.49	882.61	435.195	1329.53	8486.71	1534.59	338.166	17271.9	777.961	726.27	387.051	14123.5	1490.54	23829.6	2011.15	9931.75	3089.32	901.09	2655.32	2726.17	629.953	2171.04	903.996	1771.44	797.837	2310.29	726.369	13936.4	5915.62
A0A0G2JTZ7	72.7778	102.858		151.198	60.8628	63.5642	70.064		60.4603	210.121	157.786	194.682	200.794	148.392		162.225	212.603	218.105	110.569	287.767	148.836	280.523	156.139	145.61	143.283	174.399	180.868	175.6	164.142	206.78	115.199	129.895	277.3	225.37	130.487	226.275	155.565	145.809	343.535		112.733	157.952	276.98		84.2876		76.2347		139.223
A0A0G2JU01;A0A0G2K446;E9PTJ8;Q9Z1I6	24.1922	45.2289		32.265	36.0614	50.4902	13.1703		15.8093	26.4318	19.047		19.2263			21.7258	22.7626	37.3037			39.9501		4.38053	29.8035	69.9561		53.8515												29.1152			20.536	26.8934				30.4583	56.2303	20.9216
A0A0G2JU05;A0A8I5Y153;A0A8I6ACA1;F7F3E6	20.2779	34.2541	72.8629	31.7355	160.023	29.3579	18.4631		52.9376	19.0628	40.6883	42.8989	21.5116	103.136			21.4319		19.3357	26.3025		52.2377	70.9969	41.5444			46.1641				26.7188	95.814	61.9627		47.3214		89.6236		73.442			6.61624	29.0935	29.2492	8.30155				6.66003
A0A0G2JU23;P04639	4080.37	3577.81	3605.38	7443.52	2632.21	4986.87	3892.3	4256.09	1526.69	2688.44	2670.36	3069.95	2619.81	2448.25	2621.25	3262.59	1810.96	1834.42	2764.58	2565.89	2481.5	2326.89	2977.22	4056.84	1815.89	2954.68	2249.76	3511.19	1935.43	2356.58	3095.88	10689.7	1819.79	1755.13	3368.88	4073.66	1970.86	1496.4	1379.06	4383.93	2018.79	1683.52	2272.32	3121.87	1689.1	2418.35	4071.91	3344.45	1902.9
A0A0G2JU25;A0A8I5Y554;A0A8I6AKA3;A0A8I6AU26	434.935	321.085	397.83	355.559	342.721	297.375	322.041	452.454	279.502	279.225	263.201	378.238	411.255	271.864	418.404	365.412	238.186	256.771	365.348	202.599	319.874	228.72	383.288	539.765	302.823	397.152	307.061	464.58	313.709	266.306	400.518	467.408	314.465	219.065	263.956	654.138	339.283	173.7	144.798	558.596	265.318	358.044	298.515	446.653	339.117	380.366	400.211	543.076	266.485
A0A0G2JU35;G3V760;Q62726	73.8594	101.438	62.5978	71.7675	103.223	99.087	119.792	128.122	187.285	103.692	160.769	137.702	217.323	194.478	125.611	103.999	196.777	135.284	108.192	157.648	135.16	147.597	158.318	132.015	160.811	125.083	178.036	118.627	158.433	192.329	119.237	106.904	197.108	179.519	180.046	79.2753	185.108	231.919	365.399	99.2681	141.449	162.843	185.065	103.83	120.238	230.237	79.8373	66.2941	187.405
A0A0G2JU46;A0A8I6ALA9;A0A8L2QCB8;Q6AY61	78.2599	79.5612	139.836	76.8233	195.513	50.7945	113.263	149.824	119.545	103.652	115.551	128.517	166.011	72.0673	187.195	119.748	113.433	99.6971	200.573	89.6466	194.423	104.692	210.016	215.784	170.292	198.12	197.19	201.033	138.454	126.472	197.345	161.243	107.034		133.509	235.662	148.394		97.1197	186.678	129.374	106.608	144.92	161.087	157.951		133.463	162.999	186.851
A0A0G2JU55;A0A8I6ASX5;A0A8I6G540;A0A8I6GAM9;A0A8L2RBX1;A0A8L2UJV4;P60517;P60522;Q0VGK0	169.154	336.456	178.16	140.202	274.426	168.388	249.061	227.037	205.633	193.31	89.1203	229.868	252.516		215.474	191.038	256.696	227.601	161.057	73.8393		142.064	162.418	145.891	107.925	187.728	169.926	247.214	251.758	79.9401	166.463	152.705		196.64	164.725	288.972	202.603	331.1	141.205	245.545	121.022	348.154	207.338	330.458	435.282	265.198	149.195	234.549	186.946
A0A0G2JU68	27.8432	7.03823	98.7865	39.3841	27.6194	31.1492	29.6941	56.3794	29.3814	58.5621	17.9591	19.5125	21.079	38.8682		24.0543	15.4864	11.2174	36.6303		53.1696			30.3969		30.5517		34.5858	27.1566	24.5111	36.9353				132.575		29.2442		77.286
A0A0G2JU71;A0A8I6A0A3;F1LRE1	625.235	499.141	894.868	597.947	420.949	345.292	403.313	548.512	491.076	354.746	453.097	399.67	616.798	249.786	577.182	375.198	468.349	343.828	528.638	499.364	515.144	411.84	468.683	376.185	384.973	453.982	316.096	376.719	480.72	288.379	567.307	544.691	399.699	222.094	521.326	369.97	445.583	368.707	495.603	478.805	236.597	509.921	481.846	613.484	480.269	347.15	519.35	538.447	413.219
A0A0G2JU92;A0A0G2JWP4;A0A8I6G388;O88775	62.6691	27.5854	79.0773	97.1308	45.2889	55.4678	71.2965		61.3359	66.9074	38.4046	71.6069	112.335		72.0885	82.8213	54.741	26.1437	73.5644				91.0463	53.2514	54.2528	55.8995	47.6336	80.8593	51.4609		119.998	99.9298		175.16		162.557			60.3482	29.7826	21.7778	92.4859	153.485		78.6106
A0A0G2JU96	31.9872	60.4855	123.273	73.252	66.2274	64.3273	97.277		104.219	69.173	84.8441	47.4653	62.3605	102.958	86.7343	85.9458	86.5984	87.442	84.3339	53.5101			79.9721	116.021	175.295	161.297	130.638		87.5254	193.78	126.162	83.4278					116.631	123.636	141.546		59.4634	74.8104	83.6132	66.8039	74.6117		100.465	87.7955	211.94
A0A0G2JU99;P25236	1057	245.593	3335.59	987.441	902.718	549.809	2151.25	1018.35	585.303	232.157	1566.07	859.244	1107.41	151.864	1310.53	694.398	400.513	203.56	1011.76	253.953	379.436	199.294	1130.47	935.008	518.393	372.882	1089.43	843.735	635.125	202.496	1208.39	2169.55	311.288	159.463	840.218	1774.17	514.305	142.922	364.354	1374.96	546.247	295.766	1423.31	1007.01	894.259	261.537	1297.54	1020.55	583.024
A0A0G2JUA5	704.464	921.822	613.765	1290.26	690.037	700.625	757.623	820.086	791.096	687.569	707.714	666.259	771.361	1243.39	902.559	957.813	825.78	872.238	848.367	1200.96	690.493	782.371	1145.98	1065.78	937.991	896.874	978.573	869.623	555.87	730.678	983.018	1252.14	762.55	908.464	1181.81	937.228	681.547	1208.01	691.576	816.414	773.425	801.784	1156.17	1250.13	920.036	1419.29	1699.26	818.921	951.466
A0A0G2JUC6;F1M9X2	724.233	219.505	676.46	411.961	518.913	265.678	743.715	643.422	660.978	246.168	921.883	420.847	758.191	531.525	1138.56	417.605	638.348	368.734	801.875	257.937	1113.27	642.287	928.593	476.567	939.557	399.954	1121.11	454.401	861.768	473.898	987.175	343.204	1029.64	528.726	1931.49	344.22	794.258	532.402	1457.49	372.661	613.984	314.329	658.697	360.204	522.874	563.955	838.18	358.921	654.688
A0A0G2JUC7;A0A8I5ZQ44;A0A8I6AQX8;Q6AYH5	65.1033	79.3358	80.5343	92.2303	77.8459	88.659	66.017	89.9873	80.1002	76.8686	85.0674	65.1569	72.5336	96.7887	68.7623	84.611	87.3796	91.6377	64.1067	120.463	79.1477	121.599	78.6543	71.3632	96.0625	83.795	99.8595	85.1396	81.5774	81.7583	70.3942	109.425	108.651	90.33	69.9168	100.401	71.5829	125.757	69.6172	64.3822	129.239	78.0641	75.1233	133.154	94.8569	136.745	80.1868	72.4032	69.52
A0A0G2JUD6;F1LQZ3	582.87	730.169	594.489	597.942	650.258	514.981	776.179	327.795	1132.36	616.979	1050.57	679.804	973.583	842.637	702.779	641.643	1414.23	886.472	733.005	874.835	630.266	789.056	1015.8	727.406	698.346	694.226	1232.91	706.244	1135.97	838.297	857.813	549.09	1064.23	1114.22	822.922	915.65	1159.89	1186.5	1780.09	789.213	1278.94	1347.72	2280.11	552.135	1866	1372.79	976.388	635.901	1569.98
A0A0G2JUD9;D3ZYK8	92.1407	53.308	66.8613	193.294	55.3477	36.7099	91.2051	98.4229	82.9368	187.325		52.695	63.625	122.986	90.5886	156.621	104.359	78.8314	114.92	45.2651	32.8853	183.285	103.248	110.503		84.0827		575.555	49.4319		302.049	175.861	120.393		286.945		87.3893			225.362	230.013	112.783	177.071	203.608	196.15		197.745	107.739	115.38
A0A0G2JUE7;F1LPV0	130.138	187.556	163.255	189.128	210.229	191.21	164.856	202.335	301.174	165.281	285.347	246.42	205.76	215.474	119.632	250.644	325.06	233.144	182.745	326.366	201.091	241.426	166.519	265.628	248.415	250.914	224.511	207.952	240.433	219.405	185.117	214.614	279.249	217.583	229.605	258.179	318.191	341.485	257.366	232.364	290.835	252.322	286.403	242.106	367.749	529.927	193.26	120.169	199.359
A0A0G2JUF5;P35248	60.6021	54.6163	290.911	100.034	66.0708	78.2906	57.1572	109.696	207.194	84.6007	2173.62	191.963	87.0698	145.908	208.072	1178.54	102.079	298.788	747.328	1433.11	620.811	354.008	112.043	144.24	359.425		643.549	116.152	96.946			85.4957	301.599	88.7309	331.934	113.732	52.5118		305.847	117.108	213.612	85.6774	129.516	465.054	134.663	853.789	86.0937	145.204	62.4053
A0A0G2JUG1			21.1188	106.893	20.6379	39.8569			78.6404		65.5313	32.086	139.893	1605.6	199.077	61.1329	34.9688	60.6923	35.5312	606.427	294.174	86.2807	56.3187	128.201	291.425		272.83	82.0568	21.7913	84.8571	60.9513	31.8509		648.79	148.372		146.666		126.634			107.752	48.9173	287.795			72.8902	55.0414	89.8348
A0A0G2JUG3;A0A8I6G4M3;M0R6V9;Q32PY2	107.59	63.655	90.3152	63.9331	89.8334	81.9449	113.52	139.658	55.3973	103.509	46.7241	79.6992	75.633	47.9196	116.543	61.5304	44.4674	62.1409	88.9023	77.3778	100.932	108.38	70.6203	82.0635	73.8417	141.828	114.924	107.317	70.795	113.43	89.2541	87.1352		79.5807	147.365	117.702	38.2452	46.5768	69.2489	101.434	99.6218	45.737	56.2587	62.3241			67.0504	73.9715	100.579
A0A0G2JUH4;A0A8I6AJP5;F7F4C1																				9.61085
A0A0G2JUJ5;A0A0G2K0J3;A0A0G2K1Q7;A0A0G2K1R9;A0A0G2K2B9;A0A8I5ZUT6;A0A8I6A9I9;A0A8I6APX6;A0A8I6GG13;O70511	104.225	73.5747	124.995	115.291	80.9316	48.6604	55.6678	37.4787	78.4528	78.2889	83.9022	70.6752	55.5876	133.184	48.545	109.755	84.6091	87.4379	82.0236	118.636	112.368	99.8693	87.2191	83.4296	118.313	121.417	85.3688	118.333	102.899	93.288	90.0192	97.6564	90.1734	99.7298	76.6348	156.042	124.991	128.205	86.953	96.3478	83.0299	73.0451	86.0658	90.2536	109.99		69.1216	76.5361	96.4122
A0A0G2JUK6;O35078	357.498	260.776	386.064	369.266	395.392	228.93	381.841	391.238	231.329	177.412	240.352	267.628	287.6	294.651	352.187	233.28	230.411	222.096	273.794	241.157	327.622	379.139	311.958	342.031	273.89	290.981	258.172	369.287	401.633	280.892	290.492	331.076	446.456	303.176	264.342	408.535	377.033	232.591	299.334	435.888	241.616	296.488	373.94	337.122	432.313	383.545	255.964	306.868	237.738
A0A0G2JUL7;A0A8I5ZNQ9;A0A8I6AAG9;A0A8L2QUR1;B3GNI6	185.459	157.01	199.035	169.035	176.621	153.084	139.494	217.868	181.312	126.277	168.031	153.449	152.869	188.755	171.507	148.28	159.731	180.314	193.699	209.224	203.791	199.853	172.027	183.606	195.348	168.291	229.481	152.158	136.603	223.803	167.701	235.024	213.003	269.685	285.048	228.352	173.993	197.668	222.004	175.641	193.953	156.471	162.487	299.472	130.042	185.112	136.874	219.428	136.635
A0A0G2JUN5;A0A8L2QEE4;Q8CIN7	84.1991	147.592	272.595	290.546	267.603	192.225	210.86	195.102	270.147	168.896	185.085	110.575	280.211	265.644	153.744	237.948	156.096	142.343	191.464	209.375	300.044	312.215	287.618	147.457	252.685	214.1		201.032	129.732	163.736	156.037		232.447	95.5856	233.43	279.431	228.645	164.186	117.7	123.402	224.514	136.157	135.914		223.319	84.3048	149.098	81.1587	134.468
A0A0G2JUT1;A0A5H1ZRU4;A0A8I5Y709;A0A8I6AHK7;A0A8I6GLS0;Q6AYP5	133.562	70.2564	118.609	96.6229	73.5249	86.7067	98.4691	117.406	164.985	226.88	323.965	104.229	157.028	691.443	170.164	256.702	234.044	321.724	130.765	318.133	507.466	439.379	290.337	258.927	356.9	342.217	432.358	227.396	244.175	750.806	206.482	371.49	491.193	359.205	245.237	470.628	228.85	467.898	878.358	218.751	488.562	171.95	299.655	281.719	140.975	473.279	184.514	191.988	266.416
A0A0G2JUT5;A0A8I5YBT1	342.42	198.553	448.022	215.356	249.389	173.894	209.412	598.729	283.494	228.753	478.041	251.04	282.399	465.604	395.817	364.592	356.498	482.806	243.85	290.429	187.585	458.389	306.65	294.622	346.036	368.55	242.649	668.011	353.398	332.505	421.253	574.097	227.259	616.067	685.831	470.754	333.769	475.009	645.021	918.655	232.558	547.196	520.112	495.616	367.963	944.096	351.869	531.204	401.131
A0A0G2JUW3	100.437	63.8094	86.3857	83.8141		27.3677	37.9525		106.984	28.6534	229.152		65.6497	74.7989	50.9448	70.8971	86.1012	55.1549	68.4741	359.116		70.7521	61.3975	64.3049	253.787	89.5726	339.741		74.6912	90.9518	70.1389					89.2287					94.213	103.621
A0A0G2JUW8;A0A0G2JYN3;A0A0H2UHK5;P97629	113.717	114.226	139.084	141.952	154.289	157.771	217.326	287.129	112.883	206.739	101.298	161.52	158.422	140.125	222.102	155.407	109.516	118.725	151.448	136.532	184.937	174.581	194.824	169.938	149.414	279.871	129.598	157.482	128.2	175.802	186.55	165.454	214.906	186.142	282.568	162.872	167.394	196.442	342.519	181.618	191.71	154.94	118.284	205.543	128.127	266.726	228.208	160.492	152.803
A0A0G2JUY3;A0A8I6ALM0	768.698		221.603	188.106	357.583		158.727	147.106	886.002		39.1864	102.828	391.742		259.451	487.83	30.0929		357.809	406.602	1036.21		277.145	98.5721	26.7189		57.3183	346.6	160.415		268.383	95.9932	888.088		210.934	387.061	690.572		167.158	79.699	1122.04		481.996	507.257	828.838		90.4973	87.1477	386.821
A0A0G2JV12;F1LPD0	2622.02	616.942	2055.11	1801.28	1951.29	721.709	1583.72	2173.68	450.959	1325.72	623.746	990.55	822.788	470.001	2078.18	799.141	376.447	600.186	2103.25	379.378	768.215	809.547	1234.73	1015.33	668.113	1546.55	483.068	801.237	708.205	628.796	1831.63	911.673	526.882	1150.39	2052.39	719.124	747.155	745.651	1985.91	957.958	768.477	767.489	382.825	1655.9	671.328	1117.88	2052.19	2240.72	527.095
A0A0G2JV24	1482.45	1101.2	1321.94	1277.06	1653.89	1239.88	1357.2	1328.07	1316.12	981.494	1296.93	1492	1487.63	827.405	1900.7	1535.21	950.474	1136.85	1577.91	1050.58	930.761	828.535	1324.08	1262.51	1336.72	1113.25	1613.65	1194.52	990.594	790.609	1195.59	1142.97	795.015	1168.14	1328.1	1636.93	947.659	873.451	808.254	1319.29	1038.33	851.185	746.11	1094.19	791.279	950.539	1007.38	1278.7	711.334
A0A0G2JV31;A0A8L2QGG3	401.992	429.607	442.88	339.649	514.133	388.609	436.127	369.792	772.344	400.943	653.924	446.821	580.637	426.821	452.427	442.773	917.172	477.666	346.002	530.893	538.894	599.138	421.959	415.711	636.364	387.117	520.447	446.338	656.449	433.134	470.363	412.372	623.966	470.477	410.975	436.237	677.514	665.643	537.801	470.349	708.118	483.227	780.99	444.676	1075.96	533.435	379.78	410.615	587.156
A0A0G2JV32;A0A8I6A9F1;A0A8I6AMV1;A0A8I6GJD6;D3ZNS1	207.241	215.873	297.048	262.817	154.558	139.823	234.826	208.576	293.709	320.484	254.689	221.383	217.672	420.56	323.181	346.487	250.18	415.454	317.548	268.813	607.776	963.792	619.423	402.17	655.223	540.656	660.223	495.355	732.792	1100.55	249.853	414	510.305	1332.1	669.745	490.824	548.815	716.124	789.985	337.147	972.245	333.404	662.366	296.668	346.969	1099.65	251.528	208.251	940.039
A0A0G2JV46;A0A8I5Y0Q3;A0A8I5ZR87;A0A8I6A9X6;A0A8L2QA46;Q5U4F3	38.8558	27.7628		37.2747	40.3073	84.1652	42.6679	43.0782	32.2427	115.317	47.1754	37.0189	26.2879	39.3915	52.5413	22.6723	48.4477	41.7342	35.876	52.7493	59.7657			38.2161	18.7113	30.1178	24.4513	42.4321		32.3006	12.4542				80.6787
A0A0G2JV65;P63102	3128.23	3139.31	3037.97	2815.82	2747	2644.38	2394.65	2732.29	2922.93	2432.74	2789.64	2137.74	2329.28	3444.16	2249.33	2458.07	3138.08	2891.07	2170.72	2807.8	2914.59	3220.51	2072.22	2343.67	2590.48	2298.59	3079.42	2232.68	2439.85	2865.53	2224.08	2298.93	3281.83	2559.3	2234.35	2542.76	2750.72	3184.95	3471.04	2032.17	3122.65	2803.55	3178.62	2613.47	3728.73	3083.9	2545.5	2214.01	2650.88
A0A0G2JV79;G3V753;Q00910	28.5102	101.254	27.835	42.937	41.8442	48.2459	52.3027	39.4285	157.783	37.2851	59.4825	79.0105	68.3122	101.497	74.9269	67.9778	121.397	108.775	45.0339	93.0844	97.3515	111.077	54.7481	38.2585	64.8771	113.234	72.5945	56.0448	63.4512	114.649	39.1792	27.588	121.689						112.649			36.4496			43.0773	67.3126			60.4694
A0A0G2JV99;D3ZTA3			185.838	86.793			177.751	3299.92			293.93	248.393			618.458	480.811			208.519	130.893	139.207	102.709			143.112		30.7195
A0A0G2JVA7;A0A8I6A8I7;A0A8I6GJ49;F7EZM1;Q6VV72	45.4435	68.4361		45.0599	24.1014	36.2166	38.7826	52.3293	74.7905	42.852	59.0611		49.8224	167.882	36.8503	106.584	81.2148	97.294	70.8436	269.903	142.336		101.688		141.544	130.299	161.428	114.4		234.627	39.3367	120.179		178.236		231.524	114.636	149.263			182.929	75.4724	137.213	146.573	223.982	160.124	67.0182	55.9542	219.995
A0A0G2JVE3	1077.92	604.873	2055.56	1970.64	1797.09	589.498	1974.32	1526.73	536.208	997.745	565.329	2231.33	1347.16	1013.54	4317.7	1062.61	1073.34	1628.32	6194.87	1050.28	1407.29	1528.11	2612.66	1227.66	1147	1214.01	2986.76	1342.98	1407.2	763.662	1264.63	1123.98	1014.64	1218.54	2103.47	1259.39	1112.11	818.334	2078.3	1307.66	661.279	1436.63	1274.33	937.552	1660.43	540.512	2598.96	1603.55	716.995
A0A0G2JVE6	26.4079	57.1804	39349		83581.4	57.022	40.9829		105510	81525.5	85588.2		25.0628	119231	42353.3		136.567	71.1451	51833.3		143.681	312.439	108.112		89582.6	20.2178	237.038		95353	29916.7	9865.69	54.9175	12229.3	21757.6	12034		16179.9	24445.5	32528.1		17306.8	13695.8	12248.6		15695.6	18919.8	6601.46		13595.9
A0A0G2JVF0;A0A8I5ZY52;A0A8I6AIK5;A0A8I6AN89;A0A8I6GIQ7													68.8002		168.591		86.6189	82.1057	270.886		25582.9	13930.9	360.163	131.58	13313.5	1790.76	8596.42	5557.06	2675.61	11864.4	1382.69	887.452	11272.6	51273.3	10710	3210.08	20030.6	38683.6	683.399	1053.92	26746.5	1131.69	1166.65	4836.57	8199.88	16434.4	1584.06	14468	27455.7
A0A0G2JVH4;A0A140TAG5;A0A8I5Y0P8;A0A8I6A9C1;A0A8I6ADG3;A0A8I6GLJ1;Q3KR86	30.8265	6.68336	31.535	37.9517	8.57699	10.9242	33.5405	30.2227	8.12542	13.5634	21.5247	31.1165	10.6141		76.9032	64.488	22.4957	24.2471		14.0871			22.4467	144.419		103.929		47.2326	19.1163		22.8511	36.2241			35.488	165.101				23.0829		77.2614	88.9422		89.5874		21.9986
A0A0G2JVL6;F7EXQ7	74.7914	100.196	126.018	161.865	57.5213	61.8017	50.5715	115.471	99.365	83.5584	60.5416	75.8455	67.673	156.953	126.382	137.08	75.541	127.441	180.298	86.673	116.551	94.5685	152.827	169.917	113.768	175.515	100.353	139.123	91.914	142.212	101.9	173.446	103.677	109.662	172.122	214.48	203.322			152.874	106.479	146.811	126.015	72.1837	138.283	95.8154	162.004	158.588	177.689
A0A0G2JVL8;A0A0G2JZH2;A0A1W2Q6K1;A0A8I6A413;F1LS86	150.582	20.9282	22.0506	17.6969	54.3307	70.4108	9.48596		30.1833	20.211	18.8323		100.019		19.0681	18.0104	124.626	131.88	33.0534	115.519	208.996		123.381	48.0101	39.5968	34.6688		140.259	18.9365		136.153	34.3266		158.52		36.067	1225.12		19.8338	113.588		24.3488	129.617	143.105	103.667	101.934	99.0009	110.003	75.4667
A0A0G2JVP8;G3V8Y1	646.986	353.722	443.71	373.794	599.534	434.025	566.596	648.006	758.911	532.449	602.877	417.061	844.205	488.423	831.865	332.482	770.528	479.47	467.268	492.423	706.231	733.784	517.479	401.786	755.835	555.269	680.42	356.079	828.466	475.538	891.405	321.256	923.746	617.068	685.228	423.568	1001.73	758.976	902.825	394.351	1280.62	615.639	833.443	648.106	1257.47	475.607	771.888	650.963	940.535
A0A0G2JVR9;A0A8I6B430;Q4FZU8	61.2089	61.2567		24.735	46.4307	29.6642	62.583		38.2077		64.6545	61.2916	104.25				61.7975	48.2477	36.6114					20.5156				46.5427	41.0726	63.9216	36.6885					51.6634	36.8274					43.181	57.6567	47.6364			54.3166	45.5689	35.2358
A0A0G2JVV1;A0A8I5ZQN8;A0A8L2R3H7;Q0H8B9	567.202	116.698	308.848	149.45	354.327	144.123	302.331	499.373	111.986	136.483	134.506	234.722	117.223	94.8091	556.941	214.622	82.6163	98.0147	440.607	95.7844	101.444		199.801	169.358	90.2368	171.978	117.496	129.279	92.2108	133.011	414.847	111.139		132.423	454.944	217.02	148.801	131.965	281.716	209.532	136.452	185.849	145.961	516.425	178.345	165.031	663.346	626.623	135.283
A0A0G2JVV5;A0A8I5ZR30;A0A8I5ZY29;F7EK08	182.67	176.749	217.862	176.568	199.465	182.37	153.833	403.998	202.236	122.659	236.182	176.107	183.985	307.309	210.944	131.47	244.728	173.127	164.566	273.304	278.027	267.832	188.642	175.615	212.127	155.542	214.762	190.786	160.124	254.458	121.622	175.257	264.97	187.669	352.877	244.997	248.066	175.094	243.826	179.699	240.927	169.512	224.307	181.138	237.317	281.323	114.337	126.899	194.292
A0A0G2JVY6;A0A0G2K7G7;A0A8I6G6V9;B0BNF1;G3V9Z6	81.4638	82.089	36.4731	72.7721	64.141	61.4211	66.7593	63.5976	38.097	49.297	50.4356	52.9341	47.719	141.555	92.7669	86.8479	64.2887	40.5752	105.696	81.0072	64.9177	107.457	55.9909	84.4876	85.0062	53.912	83.1296	87.22	42.9334	96.5445	39.4398	123.316	94.0189	67.3296	92.0618	129.619	113.707	123.512	61.6478	100.062	89.1655	75.1143	124.009	118.869	116.973		88.2416	82.3007	56.5372
A0A0G2JVZ6	104.771	110.315	85.3026	108.572	86.6438	121.412	101.843	78.8531	150.205	103.15	110.257	106.776	163.055	174.667	76.8652	132.357	121.713	169.253	80.8	149.096	184.253	229.442	113.168	115.643	171.155	133.95	169.939	134.815	125.227	178.649	83.2173	91.5014	210.302	168.855	145.532	213.22	179.05	186.171	163.613	129.868	217.609	101.744	156.62	102.836	106.407	229.718	83.7297	117.825	167.055
A0A0G2JW25;A0A8I6AVN8;A0A8I6G921;D4A237		25.1845							37.6135	18.4879	53.5837		19.8441				32.0026	38.6308	19.1787	56.4565		37.7015	14.6362		21.1778		45.1656		18.6706		22.9089								35.2368		37.5977	34.2233	95.146		87.1832				45.6917
A0A0G2JW29;A0A8I5ZJA7;G3V9N9	641.394	317.108	1352.32	683.838	460.568	342.861	887.928	815.45	254.23	351.888	395.664	503.715	379.252	234.122	687.239	423.113	207.258	143.625	649.816	296.912	450.414	287.235	489.304	467.352	348.731	579.466	433.624	377.653	301.438	251.834	468.302	654.769	534.945	433.118	603.087	731.742	414.148	306.936	369.93	673.651	339.023	378.644	292.675	565.674	359.859	563.741	621.945	472.687	324.121
A0A0G2JW41	23336.2	2888.93	9219.51	4995.67	5357.24	4292.62	4381.17	2203.87	2403.74	11656.7	3478.01	2976.85	10828.9	2290.31	2054.85	2165.72	1807.25	3004.41	6817.79	1474.04	2664.52	2637.65	3619.31	1958.95	2812.52	7898.15	2488.95	1681.16	3512.23	4052.37	4189.1	1532.34	2681.36	4546.48	5275.22	1163.01	2523.23	3877.46	4651.69	1879.67	3437.34	3331.64	1255.67	1589.47	1431.67	2364.28	5021.31	4088.66	3024.84
A0A0G2JW46;A0A0G2K500;A0A8I5Y706	174.985	129.67	177.025	108.085	132.001	124.755	181.995	135.519	164.077	107.488	146.266	168.769	207.488	190.315	158.074	222.176	146.767	165.149	108.609	158.637	184.676	153.933	165.338	176.589	224.267	226.058	180.898	223.602	148.149	163.453	138.018	188.683	191.363	156.11	202.037	260.927	184.178	159.803	185.881	222.868	119.324	139.504	220.858	116.228	199.988	383.765	130.431	203.675	177.806
A0A0G2JW90;A0A8I6GKV6;D4A5G8;F7FKI5;P26284	213.282	117.321	245.652	87.8588	182.214	85.0949	116.948	180.197	164.079	143.435	188.14	124.652	124.172	221.653	141.017	203.437	158.55	174.687	199.67	177.549	199.242	173.375	131.264	172.344	173.699	187.469	171.583	304.035	182.879	168.384	212.831	315.196	165.969	112.945	318.225	218.127	137.174		310.948	305.219	142.5	158.849	266.668	334.087	348.527	224.211	224.237	143.969	165.294
A0A0G2JW94;A0A8I5Y9G0	50.7418	45.7119	72.0629	102.833	78.7319	76.5793	73.7734	81.983	30.9857	50.6888	82.9134	50.1247	81.5621	121.277	93.539	89.9747	109.127	84.5227	91.5291	43.7663		129.02	64.9028	86.5649	78.7815	86.7945	95.9202	107.221	86.1581		109.767	99.0855		97.7421		88.7652	103.44	130.766		110.955		109.042	117.553		92.3847	137.425	124.482	119.226	109.599
A0A0G2JWA3;A0A8I6AH01;F1LQM9	86.4969	133.678	86.6375	78.1904	94.4654	116.315	87.1202	96.1251	114.116	87.3039	89.9287	89.4873	95.4084	116.292	56.5195	104.123	122.412	117.41	66.04	90.5581	125.483	120.289	73.9015	104.02	115.944	117.037	97.3587	97.4	112.728	130.964	83.343	165.192	140.499	126.797	101.632	88.1492	96.6227	149.646	139.059	103.523	76.7191	124.905	134.721	94.9932	151.642	195.596	91.687	99.3313	131.213
A0A0G2JWB2;P62914	147.096	99.7209	223.311	98.8815	132.302	78.2482	111.127	198.138	97.2153	113.696	148.101	131.942	98.6686	392.73	149.973	179.893	160.722	149.469	205.31	208.569	170.018	237.777	224.551	249.405	250.377	238.377	246.415	215.037	155.457	459.26	240.337	422.893	219.181	195.026	183.032	353.55	191.204	303.089	201.535	339.069	221.897	154.531	96.6444	406.458	173.525	422.927	307.859	205.684	194.284
A0A0G2JWB6	6.09913	18.9742	32.4465	52.3652	12.6189	8.565	22.8935	21.631	20.9943	13.8989	142.133	23.6448		58.1667	53.3194	74.0085	6.84177	2.45903	44.1777	215.099	2601.05	2106.3	21.2025	23.8139	384.083	112.813	486.962	39.0039	5.01903	7.76581	79.7263	194.44	53.127	10.43			15.1913		83.3415	41.278			68.089	20.8541	42.8787	81.7404		72.9836
A0A0G2JWC7;A0A8I5ZZ14;A0A8I6G699;F7ERM0	24.9717	22.376	104.233	116.5	127.609	128.148	103.771		72.4846	40.6049	185.715	125.867	109.417	164.066		93.5267	111.186	138.175	110.068	145.069	102.549			107.1			103.313	124.246	82.0434	192.089	80.0562	129.199	159.166				4.97522		111.58		86.5095	115.587	49.5558						158.655
A0A0G2JWD0;Q91XN5	497.813	1467.01	357.316	674.076	522.976	1444.44	761.144	545.025	662.87	1041.02	839.426	874.131	845.726	1159.49	532.886	915.857	538.915	1234.5	516.975	1350.89	764.057	1271.17	643.563	1018.04	1502.56	1153.94	2185.84	840.023	589.406	1241.05	541.404	815.927	1043.34	1424.48	851.572	825.041	636.816	1414.35	1231.5	738.27	776.165	1520.71	816.675	597.523	753.385	1526.9	445.777	688.81	648.358
A0A0G2JWE1;A0A0G2JXA9;A0A0G2K6J5;A0A8I6AB85;A0A8I6AUI8;B2GV99;Q64119	577.106	862.598	474.277	640.44	729.523	724.792	641.472	482.869	1003.74	695.679	963.612	807.189	838.574	830.298	410.335	750.747	1106.38	966.281	573.971	912.069	925.092	873.569	800.01	835.719	956.201	621.66	1082.87	723.246	765.424	792.966	594.75	812.005	703.79	888.723	618.178	706.036	665.952	961.094	939.034	577.611	710.284	867.81	891.267	773.481	882.179	650.161	586.077	710.155	877.462
A0A0G2JWJ9;E2RUH2;P29315	368.313	415.207	298.486	455.197	428.438	342.221	369.965	294.483	792.331	371.402	635.887	534.313	504.697	667.49	335.128	640.854	811.964	714.141	378.199	637.585	802.592	708.408	529.212	543.763	826.549	428.173	770.508	652.94	629.019	752.743	451.02	582.268	794.106	551.362	454.347	373.503	741.226	541.52	674.549	383.152	720.263	376.351	492.595	399.122	400.763	795.131	322.57	315.153	600.232
A0A0G2JWL2;Q7TMC3	142.065	115.486	103.241	167.465	88.4368	119.74	82.3445	142.5	46.8164	80.6187	163.221	91.8101	67.4701	23.3373	136.976	93.2288	62.2653	49.0257	162.901	143.302	54.9292	116.872	87.7085	271.606	218.376	92.0021	79.6366	211.631	84.0898		118.487	759.404			294.042	414.018	165.569		237.928	223.923		104.716	125.102	297.172	139.344		230.553	385.393
A0A0G2JWM2;A0A8I5ZQA3;A0A8I6A7I4;A0A8L2UN46;Q5RJQ4	105.306	120.197	111.441	115.316	104.642	116.328	101.901	52.0568	155.459	77.1322	113.042	97.8121	116.633	131.443	114.261	109.148	179.091	170.634	112.197	112.992	133.315	122.743	121.756	105.789	150.07	119.636	150.815	122.289	139.061	141.159	128.919	135.756	143.734	237.694		153.467	144.475	502.726	144.971	103.145	189.436	142.501	169.869	130.501	221.107	168.325	95.1179	90.2563	138.857
A0A0G2JWM5;A0A8I5Y0E3;A0A8I5ZJ93;A0A8I5ZYG8;Q5XIN3	29.4115	38.0106	25.2712	60.1059	23.7504	29.1708	64.0089		70.829	41.7941	38.0251	25.9058	61.9518	55.1349	84.2748	63.106	113.9	101.87	63.3641	122.522	112.777	85.2539	43.1329	56.8993	79.9685	61.3208	112.851		78.4668	73.3646	96.2362	51.362	69.0099	139.918	66.7696	66.1715	113.714	120.011	161.141	56.7807	134.391	72.7188	170.518	56.2552	185.683	130.59	134.861		134.355
A0A0G2JWN8;A0A0G2K3G8;A0A8I5Y034;A0A8I5YCC0	20.4362	90.909		25.7925	24.3196	40.4206	14.595		80.4524			46.4505	46.5201	98.1144			78.9621	55.5575		74.0675		75.4717	23.5276	41.536	61.5205			54.408		67.9581		36.0969	96.7029	4.23958	43.3143		64.2438	59.4765	93.6939		27.9463	78.6498	62.7954	33.5867	62.8224				77.8728
A0A0G2JWR2;Q9Z0W5	95.4799	108.618	71.4083	78.5915	114.996	96.5877	101.35	159.011	102.938	53.321	139.909	101.498	117.556	55.5344	109.403	127.683	126.674	75.5907	85.1963	142.287	129.507	140.322	101.984	141.542	62.3157	123.344	89.5736	97.4616	94.3065	88.0632	109.23	79.8278	116.824	111.368	66.306	107.458	98.6142	121.613	110.529	90.0594	142.618	107.147	114	162.289	190.663	111.167	142.93	103.41	132.785
A0A0G2JWS6;A0A8I5Y7D9;Q91ZV2	117.334	88.8616	159.319	191.512	149.709	145.249	129.66	268.461	65.6655	158.856	99.1367	148.421	129.821	78.379	210.395	110.709	61.2897	94.6647	128.656	68.7064	84.3409	83.2741	85.1563	120.635	97.6723	162.189	106.882	85.3599	75.777	138.157	147.921	89.1476	77.7874	121.2	84.0517	103.207	79.3705	82.856	79.4164	117.598	154.41	110.599	80.8957	152.697	54.9684		138.008	210.576	74.2208
A0A0G2JWT7	749.746	344.229	732.67	544.211	599.545	695.554	575.625	663.055	594.309	736.18	565.678	663.708	740.617	469.42	588.302	646.759	606.56	569.16	624.219	397.994	670.893	653.579	1001.67	1016.89	701.241	856.036	819.547	903.307	608.169	660.111	731.337	895.821	671.419	697.651	844.013	693.097	581.464	541.387	281.391	681.203	700.507	429.808	1016.79	744.004	506.147	585.702	1130.7	1124.85	835.348
A0A0G2JWU1	73.2114			86.1579					21.2093		33.2064	135.84		69.0807	34.731				90.6419		192.198	157.08			222.856			166.955	101.127						71.0721						180.804						101.258	184.741	137.307
A0A0G2JWU2;A0A1W2Q674;G3V7A9		21.6825				46.8637	149.703		6.50181		29.5927	28.6599	49.5036										21.3736																									723.564
A0A0G2JWU5;A0A0G2KAV0;Q6P501	47.9169	83.5934	65.9633	69.0678	40.7567	170.707				76.7173			79.4321					61.8931													66.8119					143.606						118.728	60.2881				85.5467	103.954
A0A0G2JWW2;F1M332	50.902	125.745	77.0151	62.6129	100.559	58.4184	71.0084	83.4656	85.1537	81.2865	76.1904	97.021	86.2212	115.154	67.0498	73.5331	117.931	123.982	56.2447	91.7765	51.8215	142.121	80.0616	89.0864	76.4542	98.1478	90.5434	123.758	77.4588	81.6902	82.1674	78.8488	82.1954	59.6872	98.3553	113.938	115.832	150.944	190.514	87.9096	108.187	77.3177	107.865	70.565	76.3596	95.5916	61.5805	51.0475	134.105
A0A0G2JWX4;Q6IG02	594.466	831.645	1432.53	925.063	1121.99	1428.28	1288.02	2186.24	2226.78	3784.51	2821.2	5066.7	2454.79	3906.74	3955.73	2390.16	1226.53	6444.86	3137.01	685.852	2141.62	5240.02	2106.9	1233.37	2376.18	2195.94	949.712	2103.46	5235.26	2533.8	1792.04	767.833	10194.5	5267.4	4474.13	3021.55	5443.81	1809.06	4299.52	558.084	1525.6	2457.68	2389.17	1909.98	1850.17	2755.26	1830.71	3010.58	819.965
A0A0G2JWX9	4474.34	426.531	13482.4	1400.76	313.746	209.735	1673.66	8231.66	2321.8	976.34	9842.42	4276.13	331.734	720.929	9623.4	13504.7	1489.13	1165.87	12322.3	6438.39	12666.2	11159.2	514.641	3804.97	5775.21	214.251	3570.86	1798.35	1762.31	249.487	260.917	1943.88	8751.94	149.85	3392.8	578.112	470.523	4030.21	620.782	887.205	334.497	200.918	331.52	1819.82	295.696	3265.46	587.915	894.881	141.976
A0A0G2JX14;F1LNH7;Q62674	601.572	1633.04	288.6	524.091	818.976	1302.98	738.131	295.655	1656.4	1034.25	1131.89	1084.81	1186.7	1553.7	375.595	949.322	1912.38	1347.97	423.749	1420.02	944.325	1380.85	686.043	737.426	1284.98	767.94	1116.46	832.003	1054.1	1400.92	622.106	545.539	2122.38	1245.22	602.006	845.192	1037.84	1418.79	1393.25	612.684	1343.61	1557.82	1103.97	606.885	1384.96	1396.21	305.425	487.848	1542.5
A0A0G2JX26;E9PTR8;Q6AZ69	148.282	501.02	168.79	159.452	262.832	348.237	312.167		681.064	284.645	703.562	310.712	449.497	343.554	175.083	223.244	583.738	428.88	215.759	492.347	403.321	542.922	472.237	292.203	573.432	251.478	516.237	262.818	386.734	407.479	289.487	189.587	561.25	417.181	300.045	306.407	526.672	497.27	705.782	223.365	508.726	472.984	636.226	133.043	462.272	447.004	167.119	143.572	386.906
A0A0G2JX56;A0A8I6A9F3;P60905	55.9242	187.695	40.1471	65.7174	71.8128	87.7814	77.3039	23.0276	135.445	66.3563	210.997	85.8499	142.128	136.522	23.0818	115.245	174.246	152.471	56.6653	176.788	130.552	138.573	77.0134	66.9795	102.072	109.964	103.914	105.257	106.141	109.561	69.8817	38.4662	104.339	105.252	90.0459	112.863	146.466	242.545	231.968	82.7039	183.072	164.082	190.078	61.4444	225.19	134.915	47.9391	81.2823	115.166
A0A0G2JX79;A0A0G2JXS8;A0A0G2K075;A0A8I5ZVE2;A0A8I6GKJ3;F7F9K1;Q7TPJ0							24.6594		40.3234		26.2388	47.0206		84.7097		44.2169		37.126	131.028			156.929	13.2031					64.8971	36.5273		12.4656	33.153	104.003	61.5547			63.091		95.3801	66.8359		34.757		105.639		149.291	37.5717
A0A0G2JX93;F1M9D6	116.715	128.302	106.008	120.401	115.887	120.076	115.164	167.603	129.499	78.678	126.392	103.604	121.978	160.47	112.895	103.658	139.006	104.417	104.804	157.631	109.165	163.372	111.73	127.506	153.41	108.551	158.25	115.776	127.726	108.735	122.406	144.538	162.814	151.228	102.992	177.674	186.914	211.261	149.874	123.941	186.541	132.59	163.151	148.001	201.356	163.37	94.1772	138.787	135.292
A0A0G2JXB1;A0A0G2JXN6;A0A8I6ATC2;P08699	548.307	142.287	1265.66	630.729	301.286	273.479	338.556	639.051	283.943	497.231	678.937	501.562	193.333	263.743	591.119	884.091	279.263	295.398	1143.09	673.421	668.797	292.906	345.586	617.718	525.188	276.52	415.901	502.409	354.536	215.457	407.395	555.277	298.543	245.379	722.074	186.522	230.694	214.586	550.211	480.203	139.914	166.885	386.886	502.246	145.997	396.563	716.129	564.043	229.478
A0A0G2JXC1	45.3181	30.8839	104.47	78.4984	74.6164	43.7054	119.542	133.417		84.0802	87.8422	133.063	35.2141		107.624	91.1247					95.6153		131.247	79.8329	116.938	168.25	55.8626		149.119	54.2179	109.88						584.126		124.002	67.9821		97.5577		257.581			112.645	107.253
A0A0G2JXC8;A0A8L2QW35;Q0VGK2	25.1485	62.2922	46.8424	36.4477	29.0639	58.5103	22.0143		90.8416	53.5235	61.9198	51.8513	52.0713	106.644		59.9409	102.279	65.7953		95.3189				61.1579			68.6748	81.3768	98.0532		57.3361			79.6522			74.7405	153.572			166.473	82.1375	148.477		192.403	154.1	70.7576		91.4275
A0A0G2JXD0;P17077	107.185	55.2397	87.343	76.0175	86.6694	65.2041	71.6879	130.754	45.0735	52.3482	46.096	85.728	47.335	211.255	140.039	105.321	58.4972	62.435	141.822	73.8478	108.676	90.2957	96.3887	106.518	71.915	123.376	125.959	108.701	67.5402	60.459	90.1439	182.701	33.9082	54.845	93.6347	121.98	56.5722	66.0761	58.9634	82.0816	48.14	49.7931	68.687	245.426	90.5494	38.9329	90.6173	131.706	87.5022
A0A0G2JXD6;F1LSN6	1694.17	1866.88	2111.63	1209.53	1634.03	1554.75	1412.4	1334.07	1787.3	1349.17	1883.13	1258.08	1648.52	1522.05	1621.26	1390.7	2335.83	1728.07	1705.87	1553.84	2203.75	1662.43	1441.1	1235.37	2008.32	1310.02	1858.9	1348.34	1976.31	1509.64	1469.18	1445.81	2045.03	1228.91	1238.67	1641.93	1832.88	1835.15	1512.64	1311.4	2390.04	1858.96	2377.13	1567.33	2801.08	2184.5	1771.02	1623.01	1806.18
A0A0G2JXG3;A0A8I6A2B0	222.66	452.034	141.218	273.02	315.523	400.719	333.12	134.726	527.151	315.104	405.424	336.922	414.725	405.745	145.359	270.898	635.559	389.923	219.446	527.089	377.517	370.578	312.079	282.291	280.595	240.577	351.628	348.506	351.389	439.422	209.474	193.834	510.974	376.853	334.647	430.372	481.589	642.529	519.851	212.936	338.803	439.679	470.813	179.566	726.329	792.399	202.954	185.566	379.904
A0A0G2JXG7;A0A8I6A2B1;A0A8I6AJW0;A0A8I6G5R0;F1M0N7	22.15	39.0389	20.1069	17.2033	34.0981	36.7836	7.86625		33.0751	11.2079	48.6968	39.8706	24.9543	26.1227	11.6431	10.3842	23.4542	40.3099	17.5517	40.9587			29.3387	20.5547	19.5558		22.1542	27.129		29.9662	26.6122	17.4214	62.1096	22.7473			40.3641		35.8545	17.7412	19.6507	24.3216	40.6535	32.4436	57.478		40.3058	22.9957	35.4615
A0A0G2JXH3;Q6X936	202.531	175.323	154.118	155.104	167.251	179.299	185.74	181.606	180.14	147.211	99.1429	192.909	215.987	251.614	144.948	217.826	164.684	220.286	125.706	189.632	287.578	206.775	139.9	192.593	168.3	205.212	141.571	180.731	159.162	230.129	132.062	129.29	276.961	218.758	192.949	205.518	135.068	198.472	285.02	221.715	219.203	127.191	178.638	165.059	107.766	241.636	161.753	198.515	192.421
A0A0G2JXI6;A0A0G2K4V6	88.6035	75.1198	68.0382	131.832	78.5263	103.226	104.675	97.9361	80.9347	100.8	88.997	73.6281	89.19	87.6214	63.14	74.015	98.9254	97.5394	51.6415	91.5339	114.59	125.825	99.1912	90.4129	85.3802	83.7909	112.351	94.7211	67.0924	109.721	60.7768	106.204	84.2643	107.583	153.791	31.4608	85.3333	86.8191	76.6561	94.9795	111.502	59.5418	94.9708	112.844	94.2617	135.634	126.34	75.7263	90.5496
A0A0G2JXI9;A0A8I5ZLH6;A0A8I5ZSA8;A0A8I6A7P3;A0A8I6AFW8;A0A8I6AGQ8;A0A8I6AJS3;D3ZNH4;G3V9C7;Q00715	5005.03	3869.2	9737.62	7183.52	3698.4	2752.3	3891.86	5158.43	4343.26	9640.58	3623.42	3831.31	4139.83	4268.42	6532.62	6204.41	3852.36	3089.01	9641.12	5548.44	7596.19	8465.84	5080	6264.01	4998.99	5889.43	5027.97	4897.51	4380.56	3337.09	4512.82	5837.54	6364.6	4161.25	7303.71	6230.49	4679.86	3887.08	2822.07	6485.42	4023.32	3379.99	3903.95	5662.63	4428.18	3639.76	11657.2	4986.26	7193.1
A0A0G2JXJ3;D3ZZ49	80.4647		135.165	177.436	48.4683	43.6222	53.7657	97.9207	117.713	97.0115	138.013	99.337	24.8135	186.01	93.3484	97.2799	130.703	118.748	162.798	119.882	279.68	459.693	132.968	80.404	130.645	320.044	343.203	146.04	125.957	536.767	126.467	341.101		144.43	129.103	157.746	137.368		122.906	219.569	156.399	82.7102	135.976	358.725			109.166	220.151	79.3592
A0A0G2JXJ7;Q9Z1X1	26.7039		35.1491					79.467																									282.018	41.832	92.5181	58.0053	27.5154
A0A0G2JXK2;A0A8I5ZWB7;Q6AY58	11.0472		1855.12	617.383		4.15434	5.53142	3640.39		9.30367	1527.14	4.75278		106.127	755.273	277.217	7.28038		32.3748	255.69	2975.3	5800.42	9.01784	71.0958	234.776		187.258	98.114	80.9995		114.047	118.129	747.345		657.773			224.298	86.9463			71.3721		180.743	74.6966	98.9997	227.36		61.8105
A0A0G2JXM1;A0A8I5ZVG2;D3ZZZ9	42.9724	37.409	28.7318	32.0019	50.9551	45.9356	44.6931	32.5185	79.5969	35.4733	82.797	56.4118	61.2591	148.156	58.3329	70.9905	64.4945	64.8192	49.311	74.799	53.8909	51.2306	33.5387	80.9778	58.0499	57.0938	60.2211	87.4207	46.7107	45.2789	66.1685	81.4376	57.4035	87.0352	76.8135	139.069	127.795	66.6237	80.2964	76.5706	47.4227	45.2553	141.658	88.2945	99.9021	76.7679	103.742	75.1211	57.6846
A0A0G2JXP1;O08730	70.4592	79.6949	83.0102	89.7836	92.1327	84.371	81.0869	91.9171	103.559	90.8034	82.3895	77.8382	78.4451	138.302	118.86	94.8981	127.193	85.095	83.5374	98.2863	63.7449	116.878	83.4517	94.886	67.207	82.1008	114.616	82.2578	93.9314	90.574	101.234	97.9777	107.124	88.3489	110.796	108.411	108.161	50.2804	73.9424	69.3451	159.158	105.768	124.242	118.477	105.909	65.9997	103.669	141.782	106.078
A0A0G2JXT3;F1LND7;P05369	175.693	98.6488	219.597	162.688	161.471	125.174	125.898	220.567	74.2321	84.3896	106.27	90.0427	89.6496	107.899	126.906	144.881	119.398	80.7043	161.135	95.807	147.875	222.834	78.3667	168.207	107.057	138.711	154.694	105.705	129.885	93.605	123.498	288.158	130.89	93.9177	153.582	159.78	79.5078	143.7	135.835	188.116	110.65	117.186	142.133	189.514	134.904		184.315	163.418	114.601
A0A0G2JXT8;D4A8D5	153.301	155.707	268.048	242.43	115.797	109.389	131.549	147.622	128.124	94.1393	149.744	140	144.411	206.728	190.18	214.251	136.284	127.738	183.928	162.811	240.177	189.157	157.039	231.381	173.982	146.255	189.165	178.621	127.833	148.802	147.206	360.291	182.26	126.711	190.196	192.398	150.132	164.237	139.342	198.71	139.31	145.868	169.539	251.478	145.401	140.924	294.997	206.836	118.575
A0A0G2JXU8;Q5EGZ1	235.817	135.38	201.381	192.369	224.283	194.585	226.548	340.185	168.175	230.644	124.73	181.284	173.067	202.342	226.219	265.32	124.029	145.773	239.785	103.642	754.627	376.455	209.686	206.257	283.294	266.73	148.962	315.223	169.028	258.92	167.352	402.367	219.105	166.558	346.704	103.603	168.269	263.02	678.922	337.596	179.418	122.302	117.928	173.68	75.3454	399.996	194.699	160.074	164.441
A0A0G2JXW4;A0A0G2K7B3;A0A140TAH9;A0A8I6A698;A0A8I6GAF8;G3V9R8	30.5469	28.616	104.532	40.3919	50.5688	27.8332	32.0754		37.1741	47.4292	50.2818	36.1913	51.0449	136.013		52.0758	37.5321	41.4587	56.3652	67.7244	87.751	115.504	58.1961	72.0425	47.0347	83.251	90.917	66.0918	39.2897	62.6366	94.6236	67.6648	304.951	203.54	143.6	142.051	72.869	103.948	96.7905	369.061	79.6415	44.9809	60.4201	42.6541	63.276	53.1418	61.5273	63.0807	186.075
A0A0G2JXX4;A0A8I6AS02;G3V9N7	157.162	318.947	86.2057	154.205	176.391	205.709	228.941	175.94	292.827	180.401	243.018	250.657	233.889	213.387	111.183	144.961	294.265	231.348	113.901	384.784	204.908	244.582	145.959	153.901	193.711	164.148	215.71	248.227	221.365	236.557	121.039	131.433	432.767	249.247	180.259	180.512	230.318	264.381	364.223	138.692	249.933	291.83	243.502	179.409	302.215	199.334	116.778	135.729	277.942
A0A0G2JXY4;D3ZBQ6	888.518	631.404	806.829	790.599	1090.57	847.815	959.118	751.319	765.466	693.42	500.19	515.08	806.798	486.317	716.636	650.337	633.185	475.961	819.143	511.535	855.57	519.344	547.767	762.484	657.337	492.444	647.404	574.66	782.616	495.184	468.527	603.988	746.156	410.806	678.164	647.635	795.616	398.557	409.145	679.744	744.309	439.598	654.073	563.891	913.321	460.642	796.337	726.513	641.05
A0A0G2JXZ9;A0A8I6GK94;E9PTB7	146.972	211.602	93.0668	158.939	210.318	199.871	199.882	91.8896	330.589	162.318	286.508	193.928	249.888	246.633	103.444	206.837	310.481	241.978	136.88	313.672	312.327	294.966	234.675	242.1	333.158	184.524	265.471	210.813	239.658	321.949	172.163	172.586	309.306	254.269	191.459	255.491	299.087	320.984	315.153	180.823	367.306	246.073	284.953	122.355	298.621	319.455	128.167	137.522	277.098
A0A0G2JY02	188.811	408.117		157.338	201.887	299.12	251.447	1440.63	519.119	233.404	380.627	302.474	294.908	401.439	136.641	292.471	569.757	370.417	170.363	462.155	287.426	542.932	264.633	231.479	363.506	278.199	300.949	340.918	322.815	456.761	177.045	182.492	406.628	413.186	303.08	245.793	407.899	417.921	566.645	205.239	366.682	479.517	369.369	103.547	307.046	431.054	129.952	174.459	316.592
A0A0G2JY08;A0A8I6A2X3;A0A8I6ATN3	92.3825	330.509	116.86	98.2203	149.23	222.495	116.089	69.0977	200.956	135.239	144.074	123.262	126.753	236.728	78.9132	152.479	160.212	268.141	82.7678	247.414	140.94	202.247	111.683	136.685	176.538	106.909	150.618	149.182	109.564	233.788	84.6689	103.468	223.345	272.459	128.79	187.855	178.429	326.949	168.819	115.744	178.385	210.652	225.429	115.296	191.127	364.629	63.9002	100.58	143.576
A0A0G2JY11;D4AAV9	8.38011	67.5037		27.0788	29.5024	61.1783	62.437		24.4333	27.4373	58.6097	28.8746	43.9725	23.3797		46.4556	23.2042	56.2014		93.8293	48.508	166.702	57.445	56.933	46.6336	50.1747	120.474	77.0706		41.552	35.4761	44.9101	52.3585	32.4692			83.6438		101.924	54.8124	74.6263	67.3446	41.5509			13.2864	39.6971	63.7453	57.2039
A0A0G2JY15;A0A0G2K0P2;A0A8I5ZQC4;A0A8I5ZS20;A0A8I6ASQ0;A0A8L2QQK5;G3V603;O54835;O70436;P84025	27.4866	132.719		41.5974	25.7996	46.4501	41.1579		92.5438	30.5896	67.7023	55.5238	52.6534	64.3159	40.6489	62.1719	119.019	55.9338	29.4512	122.972	65.6208	70.3386		46.1258	58.1898	26.0244	59.5739	41.9249	58.5246	60.8405	31.7635	11.2882	107.682	57.1239	74.8903	91.0347	66.6418	161.504	108.028	56.6799	67.8254	82.9172	184.171	70.1404	207.315	181.288	29.9267	32.8864	76.3387
A0A0G2JY22;A0A8I6ABD0;A0A8I6ARX7;A0A8I6ASD3;A0A8I6G2N3;D3ZZB0	424.357	745.843		576.855	657.409	757.421	592.372	384.356	861.583	640.067	914.245	535.92		1193.96		889.094	851.372	1162.21	459.633	1509.84	821.598	900.443	943.27	595.987	907.511		1225.37	980.01	759.542	1158.39	464.49	841.867	916.776	621.907	679.205	440.763	657.566	1006.44	1548.02	633.996	816.915	863.995			899.312	780.145	494.882	468.073	644.268
A0A0G2JY43;A0A8I6AE89;A0A8I6AF13;A0A8I6GJ33;G3V9W6;P30839	22.5351	42.6616						95.3757			14.8399	44.3264	6.13066	142.62			59.5633		33.3202					8.63344				60.012				43.6121		142.768						93.3979		55.4145	62.2215		37.368		33.7017	67.0638
A0A0G2JY48;F1MAJ0	487.439	219.571	322.209	445.37	325.291	285.012	543.961	527.113	129.909	361.09	138.983	228.226	267.828	249.267	548.879	132.875	139.261	165.162	167.868	201.036	173.585	201.636	114.777	200.054	226.818	287.308	123.94	257.418	109.456	183.379	234.306	178.274	202.648	181.499	121.959	216.285	233.42	305.172	327.283	116.902	249.637	179.909	205.29	154.542	269.632	275.576	270.962	259.081	180.162
A0A0G2JY63;A0A0G2JYZ5;A0A0G2K5T2;F7F9U6	91.0812	49.8832	159.321	83.7576	60.7595	48.3561	56.4924	116.427	56.9863	50.0156	82.026	59.7255	55.7439	136.553	92.9341	115.473	64.3966	55.4459	122.319	83.9136	128.901	129.906	77.7311	112.36	96.1884	92.2061	119.065	96.1372	67.3251	94.8409	81.083	179.6	127.117	114.008	152.515	122.972	101.492	137.201	113.458	108.553	113.463	65.8041	84.1183	156.515	103.17	104.826	114.176	107.773	99.9135
A0A0G2JY82;A0A0G2K1I6;A0A8I6A1V6;A0A8I6ARE5;P56603	35.3204	93.948	36.3587	38.796	53.2031	95.3139	40.8972	74.5804	53.3506	62.3935	65.9118	50.9807	78.735	81.3976	21.737	66.501	64.3799	67.1495	50.1184	97.8839	70.968	66.7945	51.1291	52.9453	105.278	67.692	80.2541	82.8893	44.0735	82.6368	34.4401	53.9066	72.3366	93.0097	89.645	56.9984	71.754	19.7772	109.068	46.5373	77.5541	52.3009	69.9129		86.532	159.279	20.1573	60.7307	50.777
A0A0G2JY95;A0A8I5XVG2;Q6MGA0		135.334	70.8624	32.4573	22.8365	129.401	97.3643			136.559	171.132	39.6794		98.764				127.374	39.7059		143.613	197.678		83.7267		162.359	136.093	98.5342	65.8954	244.463	118.535			210.499	115.203		74.9476	244.333	125.044		218.281	147.879	224.932	71.6505		248.539	85.5903	76.3926	60.1008
A0A0G2JY98	114.538	34.4127	82.3104	121.257	47.1751	128.749	399.88	461.4	44.1191	438.917	85.4788	58.6806	97.2469		110.826	56.5681	51.717	191.923	58.788	49.6251	403.483	205.88	89.7521	169.407	124.216	112.236	346.036	147.816	142.704	94.6076	127.037	363.344	110.204		241.051		120.837		279.475	160.571		46.5011	28.9135	107.829	104.258		229.396	260.78	86.3744
A0A0G2JYA2;A0A8I5ZL02;A0A8I6ACN3;A0A8L2Q6T7;Q9JHU5	752.85	838.61	1581.34	642.291	251.499	461.415	666.559	3997.02	277.727	214.483	610.136	910.202	211.269	371.783	3446.29	375.61	195.37	185.62	1092.08	364.707	407.974	469.126	317.99	311.167	264.495	200.834	398.68	429.702	259.333	246.193	443.325	470.51	341.033		1726	532.229	234.452	228.671	1814.05	453.395	275.67	287.178	399.747	666.472	679.53	503.471	230.017	542.959	224.298
A0A0G2JYA3;D3ZNG3		161.234	146.123	131.744	45.0254	126.466	102.801	405.61	110.106	216.334	151.196	110.819		132.134	243.714	116.966	100.228	121.566	161.699	110.336	245.447		201.985	143.928		237.8	213.772		133.478	304.772	88.3302	192.352			257.948		187.215		195.403	196.22		208.347			326.437	435.827		106.063	175.997
A0A0G2JYA4;P63331	394.133	277.259	421.556	324.644	383.866	361.333	342.175	367.928	267.745	312.885	287.246	351.29	383.023	323.845	411.577	313.265	273.26	247.62	394.707	254.166	282.799	301.27	353.666	355.764	344.302	297.177	300.31	336.708	337.612	283.525	348.413	344.41	312.071	295.005	368.224	323.149	278.841	332.04	336.251	391.622	215.025	353.377	276.403	348.524	272.808	435.621	259.153	306.378	252.066
A0A0G2JYB1;A0A8I6A3B7;A0A8I6AG02;A0A8I6AIB2;A0A8I6ATR2;A0A8I6AWP4;A0A8I6AWW7;A0A8I6GFB3;A0A8I6GIW5;A0A8L2Q5I8;Q5XI32	369.626	305.83	389.289	358.212	277.461	293.764	276.3	292.047	320.739	313.039	306.206	274.881	264.03	344.477	268.581	295.62	306.841	281.352	340.342	302.989	358.61	410.923	259.145	282.733	305.791	265.574	272.798	271.012	265.751	298.787	257.545	314.981	302.326	352.626	268.867	238.981	251.721	316.373	247.133	323.88	275.844	260.283	285.427	385.665	334.158	306.378	267.974	236.636	242.399
A0A0G2JYB2;D4A386	62.4832	152.445	48.3307	77.1947	49.1595	146.414	93.9593	90.2638	91.2644	113.538	145.007	87.6447	112.064	104.417	60.263	123.785	71.9491	107.89	37.3533	102.745	185.939	146.358	112.284	99.1031	141.094	120.451	137.98	111.063	121.734	112.127	89.7631	113.415	61.8157	168.545	120.986	191.101	160.599	123.877	157.501	119.939	148.455	203.765	168.649	99.7598	83.7594	178.36	107.935	82.9192	141.681
A0A0G2JYB5;A0A8I6A3V8;A0A8I6AEL2	497.326	750.175	180.345	413.837	302.37	622.934	365.369	219.277	431.752	367.142	331.816	270.622	314.911	425.423	225.895	284.135	377.241	385.375	112.831	330.926	359.516	583.547	234.255	336.663	284.959	366.041	378.889	323.045	295.673	555.64	230.094	233.693	466.896	936.594	409.534	651.652	367.343	579.451	589.819	599.838	399.9	975.987	507.939		382.844	737.564	262.777	258.271	480.189
A0A0G2JYD8;G3V7U6	76.1316	84.4899	44.1447	66.6707	75.0523	98.2039	103.009	214.565	81.1311	71.6301	100.542	73.8955	117.881	99.5635	75.9107	116.346	85.4753	126.061		172.96	125.736	189.121	90.9889	77.839	70.0649	38.1725	226.13	79.4337	89.2843	101.363	75.1843	125.546	65.9173	260.44		96.3508	156.51	127.724	233.192	117.138	67.6556	102.76	135.522	166.825	124.068	270.411	81.4795	49.499	100.456
A0A0G2JYK0	94.6309	2192.12	220.925		441.049	244.768	38.0991		1933.63		2039.88	451.269		2259.38		3382.31	1262.91	1116.95	89.9247	5365.94	1461.72	910.125	171.902	637.679	2270.69	31.9056	1494.93	2329.61	291.877	1581.17		2039.61	5359.25	1704.53	776.111	4822.79	3038.25	2626.59	88.6265	154.454	3495.07	118.744	1682.88	112.234	3296.38	975.14		909.464	2732.63
A0A0G2JYR4	117.761	120.245	106.163	93.2778	106.028	110.095	95.8405	93.6568	82.8792	62.9581	71.4278	87.839	84.0393	109.416	88.2327	107.29	72.4791	58.8347	92.055	85.949	70.8655	92.9799	82.0004	82.6451	77.8574	89.5379	85.2479	94.8244	75.2757	124.457	80.0433	128.055	126.09	85.2655	116.384	87.6984	79.5006	70.8012	121.463	112.052	105.374	54.8946	100.814	83.8992	79.553	151.649	78.5427	67.029	77.0633
A0A0G2JYR5;A0A8I6A7T6;D4A6C5	129.603	161.073	160.355	145.251	117.346	144.982	128.843	110.973	183.853	123.898	176.928	133.468	146.779	107.453	127.71	127.95	184.447	147.701	109.72	144.433	127.165	154.398	172.346	159.997	158.517	126.874	193.193	167.408	197.145	127.745	153.273	186.204	141.224	191.864	176.356	243.543	172.067	272.188	258.796	190.048	227.961	194.947	287.19	280.16	279.092	239.323	150.744	147.943	208.005
A0A0G2JYT1;A0A0G2K140;A0A8I6A0L5;A0A8I6AIL7;A0A8I6AK27;A0A8I6API8;A0A8I6GKZ4;D3ZMM4;F1LPE9;Q811U3;Q8K3M6	46.0718							154.74	44.5106		74.8989	99.2156	37.7872		121.658	76.8212			110.306	89.9203	116.536	237.339			132.168		96.4294				43.7291		189.456	107.916	193.544					103.061		48.2595	52.6533	90.4542				81.3103
A0A0G2JYT4;A0A0G2K2V5;A0A8I5ZLJ5;A0A8I6A8D1;F1LQN9	71.5186	206.25	61.7572	52.9474	62.7953	156.166	74.1246		111.169	94.9596	137.44	126.431	104.264	139.834	75.8509		145.258	177.03	65.8357	269.086		156.036	118.2	176.039		190.626	186.96	527.031	94.4539	190.933	160.009		117.453	140.885		205.537	110.287	140.382		113.168	132.312	224.292	238.186	231.42	148	213.666	143.594		182.721
A0A0G2JYW2;A0A0G2K298;A0A8I5ZJL6;A0A8I5ZLP0;A0A8I6AW52;P35560	103.528	194.24	61.2339	193.408	134.635	167.192	228.774	91.0105	160.549	119.55	152.729	104.009	211.32	130.977	173.245	126.015	147.56	136.675	77.5659	150.353	180.036	140.416	143.183	147.318	134.198	152.517	142.027	114.606	127.371	200.423	83.4519	133.279	225.598	109.418	186.189	120.907	168.23	117.012	254.653	124.537	147.456	128.863	212.576	80.5098	69.8007	220.08	70.5699	140.604	119.415
A0A0G2JZ18	116.735	255.549	373.975	393.605	366.791	306.771	442.75	490.655	332.428	390.922	248.208	434.456	339.837	753.267	425.215	405.9	299.517	430.17	308.37	240.011	460.75	147.504	330.844	444.674	414.249	489.76	243.296	316.543	443.814	610.157	265.895	404.602	441.872	435.12	588.341	409.547	462.792	286.276	326.829	304.551	573.258	301.903	222.52	402.967	368.191	256.133	475.614	774.78	287.41
A0A0G2JZ40;A0A8I5ZRL0;D4ABJ4	75.1749	87.7565		83.9167	45.8792	23.0658	84.7179	117.176	110.589	78.1265	66.1863	131.947	32.136	68.8747	78.6827	94.2161	72.8567	138.388	70.6403	71.1126	104.827		50.377	31.5176	122.258	67.6075	95.4238	109.458	58.675	161.975	86.3276		196.902		92.1391	275.104	53.9964		77.0815		165.252		118.632		118.844			54.7849	145.371
A0A0G2JZ52;A0A8I6AI90;Q6IMY8	179.552	203.195	176.781	234.93	179.584	134.53	135.693	181.711	130.834	155.371	136.187	151.715	129.091	415.758	198.844	172.918	178.108	198.122	211.717	163.531	193.523	130.183	146.93	258.695	205.715	192.099	246.829	235.954	144.864	148.006	213.961	210.98	169.993	271.565	222.488	274.688	150.54	209.415	249.415	323.79	164.637	147.155	239.715	304.842	264.318	183.525	357.282	261.07	244.318
A0A0G2JZ95;A0A0G2K6P4;A0A8I5Y7D7;A0A8I5ZLC6;A0A8I6GBU6;A0A8I6GKR4;P63159	247.786	149.138	286.074	418.348	128.259	127.387	135.793	267.138	75.8739	257.992	71.538	111.781	147.923	123.002	290.671	98.7254	80.9573	119.056	205.623	70.0523	89.7756	91.0885	169.19	225.498	96.0849	228.337	146.105	106.497	77.8025	104.446	257.247	249.815	65.8386	185.602	142.531	202.154	103.868	133.41	60.7305	300.262	39.2086	175.25	203.692	354.071	108.813	123.853	330.249	196.641	163.325
A0A0G2JZA1;A0A1W2Q6F3;A0A8I6A1P7;A0A8I6AKD6;F1M950	108.702	78.6436	82.1335	92.1235	71.5477	102.485	102.305	124.961	58.6361	81.4833	63.0013	78.918	78.7386	97.6119	105.25	96.9815	55.7511	89.5787	93.6815	83.8414	99.81	115.592	60.1923	91.8337	86.7503	89.4734	96.3371	126.854	97.004	90.5542	79.4371	97.2779	121.529	96.6385	156.325	120.615	86.8533	139.894	99.0521	111.421	96.8629	69.5744	102.639	150.345	77.2603		91.5042	167.055	149.01
A0A0G2JZB3;F1M9Z5	48.9174	36.2424	66.0857	71.8453	23.4248	23.408	57.965		26.3364	24.5873		37.6951	69.4511			91.3218	22.2316	64.7724		38.5233	78.7597		49.6956	60.9396				53.4478	79.8678	136.038			171.857	48.8046	118.373	299.593		91.4693	106.663		46.5895	25.817			55.7327	155.58			126.599
A0A0G2JZE7;A0A8I5ZUE2		56.5898	20.9084		11.3539	36.8754	13.194	19.4757	21.4037		32.9064	35.0016	38.8686	51.8509	67.1567	119.659	101.356	130.996	101.303	106.536	563.846	439.02	130.682	267.179	453.327	239.828	599.201	412.838	225.225	842.256	414.919	271.421	473.104	287.446	320.509	244.48	442.008	396.512	207.694	244.6	344.659	139.297	149.259	539.561	134.249	308.2	137.36	240.583	167.518
A0A0G2JZF0;A0A0G2K626;B5DEG8	76.4303	90.5172	94.1549	87.5336	93.3135	97.6877	87.498	44.3596	60.2189	73.5001	90.5153	83.4697	77.1074	96.6532	92.7952	84.584	62.132	92.1978	60.0952	83.934		269.996	100.09	71.4083	53.5299	72.1369	90.7056	88.5259	47.8564	74.9105	91.562	109.395	67.7836	46.9666	64.0902	137.188	107.009	70.0648	85.29	85.4474		60.8729	94.401	113.211	59.5696	85.4559	144.7	109.629
A0A0G2JZF5;A0A8I5Y9E2;A0A8I5ZT10;A0A8I6A682;A0A8I6B6E1;A0A8I6GJG5;B1H273	41.7534	91.4941			42.293	45.4998			73.143		67.3453	65.47	38.8607				74.5641	72.4981		77.2143	93.5678	145.749				92.2392							126.766					209.553	146.505			83.0075	97.3128
A0A0G2JZG7;Q6P799	167.863	149.421	140.306	171.076	215.425	179.49	169.662	176.988	292.917	145.952	217.26	194.55	204.514	211.106	171.188	190.242	314.671	197.519	121.795	202.395	201.167	221.728	172.961	175.385	197.499	149.145	218.058	229.222	219.573	234.969	175.971	159.141	206.242	234.235	101.685	234.696	207.441	267.006	154.63	190.245	207.836	198.05	287.443	186.346	410.262	249.049	146.551	176.994	202.115
A0A0G2JZH0	773.18	1017.2	576.005	706.772	786.138	943.384	871.173	697.069	1050.23	721.833	868.893	592.41	996.269	833.695	524.991	627.754	841.253	807.725	573.086	792.474	683.149	919.067	656.704	667.437	893.338	615.36	664.615	622.034	733.129	888.414	659.268	718.907	960.798	699.285	627.124	728.417	811.381	868.819	1172.95	647.74	756.596	953.62	1045.25	766.105	893.036	1022.43	654.628	668.242	782.905
A0A0G2JZI2;A0A8I5ZY25;A0A8I6G8C4;A0A8I6GJ92;Q6TXE9	85.7989	98.4599	115.443	120.268	81.7566	83.6228	77.3534	89.2593	81.0332	70.187	114.969	77.6996	75.9095	87.0965	60.6334	106.276	94.3832	91.5232	111.875	106.322	90.7424	103.183	86.9915	122.198	99.7237	73.957	108.326	115.679	77.7208	100.345	90.6481	156.308	88.1879	52.7114	50.4398	132.398	83.7195	179.437	109.266	128.455	99.7789	78.4981	123.381	126.972	119.897	149.713	100.541	102.577	86.5403
A0A0G2JZJ1;Q4V8E2	156.891	112.299	168.561	137.139	155.326	106.361	103.273	199.35	78.7424	83.7219	66.8159	67.1414	99.6349	176.452	178.873	118.941	102.68	82.2724	134.483	129.577	133.315	62.0189	85.2413	100.521	79.5759	109.587	132.593	132.312	89.6473	100.28	113.731	132.484	151.304	143.447	110.477	140.125	138.26	84.4044	155.629	152.014	87.04	87.2637	125.295	229.891	166.085	78.5721	98.8204	109.985	95.8479
A0A0G2JZL1				3.03814				54.9056				17.865																																				38.9133
A0A0G2JZL2	58.3011	49.144	95.9523	63.3055			39.4009	331.541	37.4985	60.5384	56.661	139.673		236.401	232.373	63.8244			104.07	110.35	166.321			76.3862			207.61	80.6289			90.0023	183.436	195.623		362.041				354.631		165.178		73.9289					69.0365
A0A0G2JZM2;B5DFC3	12.3254	21.3815	15.7145	12.5055	11.0126				3.7145	17.751	8.27527		8.73563			20.0351	7.52135		26.424						7.9568	41.674			16.1582			34.2937	25.2889						15.1707	23.846			40.0857	25.7547	17.4576			24.1634	36.7087
A0A0G2JZM9;A0A8I6AKF3;B1H249	107.55	105.831	134.464	111.18	114.28	75.1639	155.465	140.473	86.2173	45.4822	54.5984	100.161	81.8161	84.1704	75.844	76.6819	78.0496	68.1323	61.9431	83.1365	124.908	75.7848	55.9727	80.2889	101.427	91.7101	151.919	63.0032	72.7741	88.9416	59.9593	57.8521	118.767		64.2869	44.4604	65.5714	142.658	109.953	115.485	144.924	62.6024	109.487	87.342	114.975		83.6567	86.6967	70.3174
A0A0G2JZN3;Q6AYE4	128.776	106.511	95.3115	83.8964	100.543	76.7583	123.723	102.144	362.315	60.3769	153.139	87.1769	162.048	110.633	84.3073	152.686	197.635	110.147	56.8105	202.843	318.13	166.864	119.53	184.446	332.129	74.2055	265.402	105.418	156.086	147.334	71.3211	95.4566	196.442	147.186		184.301	232.35	167.648	257.409	102.14	407.227	105.796	300.023	87.7774	171.03	161.98	42.8027	120.409	164.217
A0A0G2JZQ9	78.3073	27.8954	168.214	83.9184	53.568	60.2741	88.7455	97.1372	68.8992	81.1819	296.225	152.093	72.6166	341.446	158.996	101.31	46.5609	149.932	176.492	84.8397	140.654	188.573	102.702	134.834	158.7	127.351	149.645	258.726	99.1959	191.996	95.2588	156.85	501.104	285.039	199.598	205.542	325.139	176.465	145.737	530.749	135.417	754.373	160.422	166.7	72.8588	291.96	155.396	154.103	300.181
A0A0G2JZR0;A0A8I6AM47;A0A8I6B5T2;D3ZEX7									47.8162					153.844			156.088		31.9204	190.25	693.827	294.707	54.9092		767.948	146.459	1956.72	110.778	147.299	901.869	55.7955	170.365	1490.24	53.2136		262.225	356.594	104.728			226.681	111.401	220.908			730.695	74.2535	75.7149	132.702
A0A0G2JZS2;Q9EPH8	81.7693	64.1365	84.7713	85.1279	84.7364	76.0089	70.3253	62.1598	113.187	92.4598	97.5443	69.1727	83.6417	213.328	95.3489	151.503	138.724	110.56	97.3376	118.416	92.359	102.962	122.558	121.34	117.335	87.0459	91.9652	92.8248	94.9465	111.614	86.6232	115.911	141.259	85.6824	132.494	108.074	138.808	111.104	85.5281	77.8152	107.24	69.9171	92.9748	103.688	77.518	63.0008	96.8559	79.7099	110.623
A0A0G2JZS9	489.303	31.5643	56.6171		226.189	45.3532			149.016	116.652			236.923	66.4138			114.696	80.8883	79.3143		266.232	47.3403	131.238		241.579	63.926	170.778		240.037	131.708	223.166		308.197	92.7856	315.035	101.129	354.276		979.688		564.769	55.7331	208.178		322.81		544.182		362.555
A0A0G2JZT5;A2VCW8;F1LMC7;Q9WVC0	175.655	204.952	187.408	184.798	140.52	153.785	154.717	157.936	141.567	127.689	158.07	128.499	138.007	183.833	125.045	147.377	150.255	174.416	170.173	151.824	161.344	171.643	152.801	177.684	174.102	147.834	153.794	154.814	101.576	206.172	134.814	161.58	192.112	142.48	173.925	198.361	126.182	186.963	249.018	138.817	137.73	157.015	164.198	266.957	192.484	171.394	218.311	200.565	124.153
A0A0G2JZW1	12931.5	2435.05	26842.4	13345	14473.7	5202.29	27427.5	4158.47	4836.73	19837.3	13949.5	6855.5	41676.5	2721.08	21574.7	3643.58	5092.08	5191.21	46687.9	1937.33	13862.8	8967.34	30553.2	7993.74	15626.6	15815.6	16045.3	4674.56	16441.8	5861.23	29675.3	4535.3	5861.75	4459.9	15582.3	3677.09	4759.83	3729.01	26499.4	11161.2	11020.2	4664.87	6856.62	9108.51	5546.87	3741.96	64266.2	24893.5	13557.4
A0A0G2JZZ0;A0A8I6AR34;Q9WVT0	248.331	110.948	215.563	205.427	238.344	174.178	259.241	339.171	150.69	265.319	190.72	317.813	233.368	512.822	354.408	402.891	225.981	225.468	325.411	226.589	288.783	352.6	304.414	422.385	364.687	303.39	245.498	332.261	337.26	633.079	425.042	356.736	437.917	367.429	615.062	435.887	332.055	597.027	207.114	384.227	627.804	192.425	321.926	536.534	293.563	645.341	297.257	500.199	423.975
A0A0G2K007;A0A8L2QHT8;O88506	104.9	200.247	98.3369	147.051	136.779	129.686	186.15	156.18	217.44	57.7353	144.745	117.941	206.744	129.439	72.1478	126.312	108.901	94.9313	97.2083	135.921	99.1112	142.187	110.992	160.084	268.737	117.155	158.898	85.7468	68.6283	115.864	79.9493	81.1813	147.5	92.743	210.838	156.022	151.276	153.556	198.19	82.7069	167.045	139.259	273.951	93.278	120.585	192.73	114.24	77.0168	96.1509
A0A0G2K014;A0A8I6G984;Q5XI38	258.386	127.46	282.891	926.453	153.086	92.1406	185.775	259.51	229.042	502.223	136.041	344.968	239.424	182.898	345.23	268.547	137.79	80.8755	357.968	98.98	200.389	94.6048	203.422	179.448	205.427	240.609	167.437	240.038	202.741	114.444	201.698	242.835	347.841	133.743	387.525	137.443	168.195	206.145	195.136	604.991	207.485	136.838	180.152	217.553	224.849	265.411	638.052	207.054	278.628
A0A0G2K051;A0A8I5ZV67;A0A8I6A8E0;A0A8I6AIH5;A0A8I6AIN6;F1LUA1	88.5893	43.7655	60.2848	90.2255	56.3626	37.2983	56.1405	123.141	63.2356	42.1048	69.2066	70.0711	63.6689	80.0667	73.4053	94.3518	71.7744	65.2251	76.0853	65.9601	131.397	70.0564	81.5035	84.547	89.198	68.0426	108.271	118.353	66.5083		76.6741	130.91	79.8395	104.95	166.423	120.082	118.915	107.276	138.249	82.9198	91.1196	58.7716	107.807	123.086	76.6958		75.8885	93.7443	74.2436
A0A0G2K064;A0A0G2K163;A0A8I5ZT59;G3V9T9;P81718	64.073	74.632	68.8018	95.2404	47.4581	53.2486	53.1801	122.171	96.0938	78.7061	77.5584	74.3039	80.9512	131.653	84.7763	82.5617	112.454	98.5921	61.1894	116.289	100.965	83.557	57.7258	63.4957	85.5563	75.6726	85.4067	92.2478	77.4365	120.784	62.9135	44.8015	132.493	132.675		107.748	107.868	100.464	107.185	96.2984	133.748	97.2352	131.952	85.8949	155.146	119.448	99.7145	63.0698	108.409
A0A0G2K066	38.0438	42.0072	297.48	47.3544	132.866	65.6102	138.957	129.561	61.1547	115.853	50.3372	87.3907	83.6402	85.6377	59.4364	83.1402	42.7506	53.5565	147.633	34.5139	47.9368	63.6782	50.1223	76.5489	61.5497	63.7035	178.929	117.605	77.1542	72.6886	59.5387	275.791	43.1123			113.012				193.718		42.0778	62.6085	104.8	37.4847		81.3065	134.078	37.6783
A0A0G2K069;A0A8I5ZM36;A0A8I5ZR92;A0A8I5ZY93;A0A8I6A1U6;A0A8I6AUU9;F6T0B3	296.927	56.8376	215.801	394.443	246.612	150.544	223.641	283.617	51.2875	20.5336	80.7378	144.491	250.909	102.981	151.922	89.7088	304.203	106.292	77.9177	90.284	94.2394		97.7762	122.125		171.183		182.709	111.431		165.412			197.295	187.035	65.7559	173.706		309.606	168.222					160.831	123.828	147.607	253.606
A0A0G2K095	700.665	852.222	495.783	528.935	529.711	548.329	409.616	389.724	677.163	358.452	688.215	588.964	670.544	597.226	570.757	564.551	826.494	660.011	649.51	710.132	589.006	653.898	613.633	728.183	733.006	664.118	662.719	772.996	729.833	678.128	693.466	771.599	897.196	629.231	661.587	1077.84	593.181	694.459	665.585	806.1	812.114	1023.63	1234.6	1723.2	953.502	849.699	653.948	775.984	741.823
A0A0G2K097;A0A8I6AHB0;B2GUX5	28.3278	18.5582	10.8672	18.6472	43.333	58.7733	31.6664	63.9612	41.5119	22.6684	53.1514	37.9194	18.5757	80.202	16.3016	34.6849	62.9261	58.9283	25.9665	65.475	51.2567	57.2949	56.0387	47.4366	56.8345		42.4585	55.8587	28.163	98.1178	51.1038		89.8445	121.514	26.6299	71.2416	65.3768	90.2055	9.30747	33.7496	41.709	63.3118	68.3745		75.1618	88.2714	25.9611	33.6739	14.243
A0A0G2K0B4;A0A0G2K8P3;A0A8I5ZLT5	75.5509	129.265	87.2455	81.8975	92.1572	89.0985	70.6292	63.6099	139.63	83.9493	171.087	79.5995	115.047	108.132	73.1773	106.032	162.427	140.083	78.706	90.6487	141.005	112.077	94.2488	70.2615	127.095	92.8331	143.635	97.4158	133.36	137.062	85.4708	126.203	176.475	125.909	118.754	129.972	141.914	153.602	190.625	84.8987	147.906	104.059	195.897	96.0921	253.558	164.949	80.0303	87.4895	133.373
A0A0G2K0C1	682.186	521.375	1097.8	757.52	511.744	501.537	728.543	709.209	310.072	389.949	384.239	519.472	399.742	207.512	693.169	348.112	163.825	234.799	482.797	271.39	380.077	368.311	455.585	371.222	249.856	455.474	315.544	233.086	209.532	185.313	484.057	339.284	264.947	258.836	373.81	497.484	204.311	235.83	241.093	356.441	228.635	234.196	282.802	262.157	386.523	344.308	335.967	342.302	174.277
A0A0G2K0C6;P17491	73.1861	31.7199	63.3643	51.553	43.875	43.1777	57.8239	63.6766	45.995	53.3911	32.4375	101.389	4.3711	48.1919	53.862	45.2462	24.7778	51.9898	71.1819	51.3782			40.7472	28.4786	85.9294		89.3421	79.5551			51.2506						69.3514		90.1287	62.0113		35.1717		142.809	46.0704		43.5268	114.43
A0A0G2K0E4;A0A0G2K7Q1;A0A8I6AJG5;A0A8L2Q4J9;F7F624;P58195	67.0887	288.64		186.653	90.5038	194.741	158.127	196.149	129.055	126.183	51.5853	120.84	129.535	145.259	115.672	59.4893	85.5207	130.701		99.03	132.433	156.071	99.1906	129.888	156.77	170.259	122.729	291.246	181.148	332.011	85.4666	122.691	209.43	273.832	208.102	204.133	74.2249		368.352	259.428		187.551	135.043	201.745	160.827	369.917	271.425	250.091
A0A0G2K0F5;G3V6E1																	66.1866							59.012		61.6437			42.8546																			72.3793
A0A0G2K0H3	141.229	87.6296	227.964	155.594	154.373	122.67	123.787	284.573	99.0556	155.44	139.109	145.851	161.623	229.312	114.699	145.654	88.1696	110.335		177.557	284.812	265.052	197.151	182.634	236.694	346.882	234.233	285.201	305.603	596.229		387.249	465.17	438.403	672.086					253.616	350.883	118.021	95.7868		120.619	264.924	142.868	230.788	168.797
A0A0G2K0I3;A0A8I6ARB9;A0A8I6GMC5;Q80Z29	23.5819	2.8132	11.7623	22.2011	41.9272	2.12796	7.12851		9.72609	7.98009	4.65642	9.52838	49.2245	9.29198	2.8949	25.264	12.6485	6.25837	15.8746	11.2516	26.326	13.9753	24.0476	26.5971	4.74156	13.7554	33.4938	20.8064	32.1689		16.0332	29.2469	30.3122	32.501	26.4956	30.028	13.8841	22.1791	11.2156	11.9907		30.0287	49.8959	15.9263	42.715		18.3461	21.4133	32.0916
A0A0G2K0I6;F1M7E5	62.4107			54.6768	43.1665	43.9136	24.9735	45.5947	45.3792			55.7645	60.0112	81.8621		154.661	65.0132	58.2892		84.7388	68.9824			65.4072	91.2421			92.4695	67.8462	106.483	38.8958	147.234								88.7117							78.4758		101.953
A0A0G2K0K1;A0A8I6AH83;F1M1L9	27.4032	42.8493			23.572	15.9901	27.3559			5.71905									31.9799			16.5202	58.1751			26.0831			5.57528		38.2744											10.9916							53.7646
A0A0G2K0M5;A0A8I6A7U7;Q9JM80	60.8624	91.3157	47.4278	61.6425	85.9499	137.89	61.2925	39.9421	108.625	84.5628	123.49	122.521	117.307	137.1	66.5534	96.2519	157.475	155.492	38.5775	181.483	117.433	164.838	88.8344	83.7561	72.6452	99.2324	115.417	113.597	83.9364	121.538	52.7697		144.201	160.499			159.742	216.685	65.326	49.4956	140.199	164.475	150.616	77.1345	159.227	195.111		62.9218	122.704
A0A0G2K0M8;A0A8I5ZLW8;A0A8I5ZQ32;A0A8I6ACD2;F1LNY3;F1LUV9;P13596	105.24	17.5706		24.876	63.3634	12.6453	33.722	83.3169	48.7818	27.7331		31.4882	28.7845	71.0561	52.7562	56.579	20.8211	61.6645	63.0385	25.0937	29.0372	73.9625	46.9558	58.8163	77.8957	80.2194		71.5722	78.4104	135.898			69.2762	78.6782	112.481	43.0826	85.1296	98.5845			40.7087	30.1533		44.196			67.7493	175.384
A0A0G2K0P1;A0A8I5ZXB9	176.811	204.495	170.962	168.282	208.587	184.848	291.504	115.158	377.691	203.102	382.523	216.259	345.897	313.924	262.141	219.649	449.84	300.255	236.416	291.084	234.993	260.032	285.207	248.556	255.192	224.831	384.477	249.657	347.621	294.882	291.755	182.353	310.034	338.689	274.077	339.797	350.493	329.102	659.852	210.456	377.725	357.976	493.533	160.726	417.376	392.791	246.603	170.145	385.717
A0A0G2K0P8;A0A0G2K7R8;A0A8I6A7E1;A0A8I6A810;Q8VII6	91.7244	40.6306		15.0716		13.4714																															12.7956						14.0125	187.682
A0A0G2K0Q8	16049.4	5357.46	11361.3	10155.6	9509.27	5690.31	10606.5	13179.2	7280.04	10664	8206.5	7216.83	7465.93	12673.1	11397.2	8489.07	8029.35	8914.72	11980.1	7945.28	10683.6	10038.1	9878.65	7135.41	10434.4	8690.42	14495.1	7157.28	7660.12	13096.7	10547.8	6506.75	9876.05	10715.5	12232	6230.32	9355.58	9800.29	8468.49	5915.61	9493.91	5413.6	6455	7332.19	5150.18	6111.8	9991.25	9366.9	8815.06
A0A0G2K0S6;D3ZGX9	93.7834	38.575	120.869	51.5868	52.8249	44.6943	66.4732		55.2056		43.6924	57.6943	36.7644	44.8326	32.9753	74.3803	26.0857	37.6031	57.4525	48.5246			72.0797	31.8993	86.0898	67.0323	112.624	46.0926	29.3652		69.7855	42.665					43.642						51.5503	43.9017	49.8516		110.396	67.3768
A0A0G2K0T6;F1LQ96	28.0192	13.0867		38.5727	36.6014	23.0956	39.0491	45.8906	4.81682	1.67334	28.2994	27.7217	6.54636		44.144	40.8396	45.0235	110.604	38.0631	14.5761		127.062	52.7493	42.0951		31.3483	20.7855		8.09543	27.5071	51.8423	162.64		26.1822		51.5165				37.6072		14.4214	49.1464	110.848			95.132		63.3167
A0A0G2K0V3;Q9Z1N4	310.913	282.058	371.85	280.622	270.034	210.044	245.115	250.319	284.563	205.946	299.085	270.798	292.594	294.513	244.398	270.925	351.202	301.956	258.663	294.538	414.55	385.206	301.998	247.572	353.249	268.699	324.402	294.823	276.894	293.157	276.962	281.11	333.258	306.705	433.913	281.383	299.505	462.916	325.192	266.106	375.706	234.952	330.196	278.496	487.196	469.496	225.875	312.746	306.003
A0A0G2K0V8;Q63525	13.4207	14.1915		32.3419	5.32512	5.4403		11.9547	13.1494	10.5935	5.65415		10.4681	8.49668			12.4787	15.409		14.3438														3.88926						15.1619					15.7623		21.0111	9.74587	4.7988
A0A0G2K0W3;A0A8I5ZKP5;D4A383	92.4805	392.643	74.2527	200.251	70.9665	361.671	131.594	214.343	94.7785	290.054	110.507	145.653	94.1433	280.442	176.983	144.89	109.718	236.424	57.8196	127.759	92.7111	162.191	147.494	160.056	118.972	363.331	145.802	181.03	96.7562	229.739	161.817	103.216	114.253	269.881	306.959		148.346	197.338	190.016	166.992	106.299	289.13	107.165	168.025	132.101	295.402	119.544	115.185	116.602
A0A0G2K0W9	610.804	436.189	767.173	1065.03	545.864	387.646	336.181	1131.03	421.929	425.539	445.42	848.001	362.015	905.345	1068.81	610.777	503.721	441.79	984.203	626.793	677.137	712.083	487.862	593.521	452.237	665.4	595.267	598.703	520.034	566.005	796.619	770.403	851.458	584.318	596.356	621.389	530.139	554.447	399.438	1213.17	482.485	588.459	500.3	1020.29	632.3	590.207	1026.15	765.832	499.485
A0A0G2K0X9;A0A8I5ZP55;A0A8I6GED0;A0A8L2QIX3;G3V699;Q9Z2Q1	56.7828	72.9137	48.464	43.3031	47.139	56.6075	48.7033	36.9128	51.5491	52.9558	63.2913	41.0042	43.0324	85.0864	28.2317	55.5345	56.9052	61.3347	53.0989	67.1055	71.666	71.6655	47.9909	58.3069	66.4205	79.3529	59.4248	57.8819	43.245	73.6812	45.3725	62.7038	61.9449	74.1967	79.1687	69.7163	50.6204	93.3033	78.0199	48.4126	43.4659	77.2238	69.7184	16.5482	66.5269	101.844	37.1149	43.3179	45.5756
A0A0G2K0Z1;Q9Z2S9	150.536	280.129	201.475	186.886	165.402	222.402	236.054	265.866	281.8	171.971	266.971	217.041	240.46	304.55	190.693	243.735	257.335	239.494	188.418	276.388	291.439	314.816	210.989	261.463	325.277	261.251	320.483	267.558	210.882	291.473	179.873	349.575	345.138	308.968	388.232	282.798	271.76	390.197	331.157	215.734	323.766	274.629	373.122	245.453	315.291	313.03	172.729	209.651	254.544
A0A0G2K105;A0A0G2K612;A0A8I5ZK23;D3ZCF5	446.145	471.088	477.433	347.607	445.518	648.864	371.037	309.865	948.768	441.185	844.439	500.893	645.453	565.607	263.852	587.764	967.911	772.846	464.915	849.496	519.579	681.652	521.218	424.322	472.649	469.868	622.364	558.841	343.466	528.727	282.048	254.996	528.478	335.998	317.811		221.581		372.014	175.117	149.441	130.61	202.731					113.568	208.791
A0A0G2K110;A0A8I5ZQX8;Q3KRD8	576.712	512.282	582.229	691.777	646.634	405.933	550.194	669.372	858.853	611.732	546.631	507.249	675.194	835.651	725.457	672.857	962.582	784.282	721.431	704.717	779.36	702.86	652.989	684.875	850.829	823.904	666.652	734.747	722.158	752.873	691.142	658.882	973.789	576.916	930.535	917.652	976.885	571.584	355.208	481.013	962.964	555.303	606.405	827.574	837.141	275.941	1086.5	665.162	866.714
A0A0G2K126;A0A0G2KA07;A0A0G2QC11;A0A8I5ZLV7;A0A8I6A0G5;A0A8I6AFC7;A0A8I6G2U8;A0A8J8YB41;A7M775;A7M776;Q6IG10	65.2715		200.129	117.652	89.5079	122.015	67.4877	308.05	109.125		129.558			264.099		288.867	617.239	6426.88	380.108	202.548		335.681	254.089	243.801	220.571	151.714	278.635	453.018	165.911	234.95	168.899	1008.06	10991.5	238.344	356.769	136.05	192.584	200.617	776.701	294.332	854.61	1328.31	167.587	687.436	564.956	1181.11	221.143	212.689
A0A0G2K127;P29534	37.4317	27.2942	35.5969	46.0128	34.6807	36.1611	47.5596	74.4537	68.4337	59.5747	52.2413	44.3201	41.0551	228.555	49.4161	92.9288	72.7583	131.699	106.929	138.225	340.495	205.799	94.712	62.1484	203.056	105.489	94.4651	154.571	105.011	239.905	82.2424	100.372	241.603	217.029	121.71	122.768	168.095	231.844	231.743	96.5843	169.544	41.7551	107.648	64.7547	55.2341	141.521	109.999	138.882	105.46
A0A0G2K129;A0A8I6A8I1;Q6AYJ5	30.2225	23.7093	28.3311	24.3659	8.05372	7.83894	29.4013		9.16549	22.4663	29.5965	20.2248	31.9841	8.61404	17.8325	11.7701	32.2868		30.6552	22.2696	26.8628		17.4209	19.7828	30.5072		37.1204	34.7022	17.2422		20.4517			38.8824		28.7513	27.7153	48.0322	58.1574	17.9189	23.6115	40.4318	77.0621	76.9214	90.0867		31.7703	16.0081	33.4033
A0A0G2K151;A0A8I6ACI7;A0A8I6ADM8;A0A8L2QPE1;A0A8L2R071;P02650	58596.8	55704.6	37893.5	70153.3	51932.7	61956.9	47560.3	55292	45989.2	67826.2	38576	55407.1	63177.8	65289.6	31154.2	51572.3	45479.9	60168.3	46820.8	49792.4	57326.8	44099	58752.4	74869.1	44266.1	64636.7	46706.2	60821.9	56315.8	60395.2	47339.2	67270.7	44087.2	41299.8	53986.4	58996	45594.2	30638.4	15563.3	74231.6	39901.9	46093.3	50885.9	75077.8	54024.1	54133.3	63558.4	78657	53033.4
A0A0G2K166;A0A0G2K1K8;A0A0G2K416;A0A0G2K888;F1LMB9;O54921	19.1342	61.2891			28.4167	50.7386	33.1519		66.7427	74.4755	42.6536	50.2137	23.869	86.1701	38.6264	91.7366	75.4655	84.4015	17.2794	62.068		134.569	55.12	53.7098	69.7738	89.8023	72.9654	76.7356	49.1226	77.9194	58.1822		71.9505	73.8094		108.014		119.756			97.203	110.327	110.273	67.0057	100.705	166.948	42.9228		49.3213
A0A0G2K167;A0A8I6G831;Q4G069	47.8099	24.5177	68.8067	87.5227	59.4173	42.7231	54.0269	25.4888	23.1728	20.5623	41.159	24.804	52.6509			36.0914	17.3755	37.2007	24.5363			27.6303	59.9587	62.1403	38.6814	36.165	44.6083	58.6443	37.5965	26.7441	21.6728	70.92		35.5602	43.945	75.2191	21.8967	24.3478	84.3065	64.0895	55.2372	45.272	24.5172	41.7067			35.82	51.9865	73.9462
A0A0G2K174;A0A0G2K8R3;A0A8I5ZR48;A0A8I5ZWT3;A0A8I6AAI2;A0A8I6AMI4	53.8137	129.599		58.632	38.3823	51.4562	36.5437	71.9108	84.0669	58.1532	48.0233	55.217	78.2712	90.9978		72.3334	101.738	79.3973	82.0082	146.092			77.4194	37.5861	113.316	66.4117	87.8236	119.407	72.4399				129.947			110.463	57.0708	103.782	175.694		129.397	82.0802	133.463		54.7334		43.9006		41.7119
A0A0G2K176;A0A0G2K4C9;P08723	415.318	295.304	417.541	278.856	35.2645	53.0408	87.6742	168.679	23.4884	68.1575	38.59	33.2816	39.9455		17.4515	55.0515	45.8165	78.3292	111.906				106.914				101.879	14.0474	9.39092					103.244
A0A0G2K177;A0A8I5Y075;D4A5T7	82.2658	100.747	182.236		149.59	119.966	139.17		277.862		144.1	200.846	174.256	125.896	71.4238		228.001		89.2055		173.171		128.052	215.879				210.576	119.209	223.809	161.946	98.9458				216.142	232.313		108.125	228.608	260	194.565	285.384		238.29	201.284	144.737	48.1616
A0A0G2K185;A0A0H2UHL5;P85970	383.738	399.555	458.145	374.303	397.735	395.448	335.66	365.709	424.239	374.225	409.12	353.997	347.379	472.591	347.659	393.919	462.828	407.096	401.95	412.143	565.751	508.652	316.097	344.873	408.358	342.539	355.395	316.636	329.792	401.776	322.116	423.002	444.307	332.075	313.282	329.813	319.003	415.713	334.03	371.336	279.391	284.348	353.685	392.712	337.131	457.45	283.026	258.391	328.847
A0A0G2K189;G3V8F4	85.3105	45.6216	258.481		74.0481	54.7611	56.7725	369.046	83.1702	50.988	97.4652	80.5275	97.8356	105.581		97.764	135.655	56.6911	107.992	186.982	167.784	188.864	134.155	87.1599	154.555	102.403	150.624	89.085	109.27		76.3412	133.899	208.103						69.2668	168.858	285.637	92.8115	209.217	92.2102	320.981		76.1806	117.576	127.272
A0A0G2K1A2	1027.57	558.884	1344.28	3962.95	578.31	138.057	672.145	1078.11	1236.63	2075.58	254.438	1560.76	765.898	354.04	1029.75	1189.78	473.506	227.908	1425.07	347.851	397.642	290.09	1224.22	835.108	542.999	731.224	376.259	682.181	660.495	281.701	732.713	416.376	673.006	285.453	1165	539.116	357.59		797.459	2237.07	420.657	343.723	427.322	572.697	831.289	555.156	1489.15	723.403	988.327
A0A0G2K1B4;A0A8I5YBC2;A0A8I5ZML7;Q62739		44.4925			28.8262	48.4832			79.7208	36.5014	56.2153		44.3444			44.936	49.8743	56.12		105.656	74.0105			43.5491	37.8156	42.8799	63.8852															42.6663			33.2295
A0A0G2K1C0;A0A8I5ZLW6;A0A8L2Q115;Q4V7C7	600.409	763.905	1009.95	698.908	625.065	651.097	525.884	669.131	605.319	559.147	672.206	616.696	601.024	829.039	676.35	740.623	674.897	637.304	724.176	726.298	811.784	814.768	586.847	673.193	686.762	665.759	695.192	612.68	460.493	607.463	485.537	783.61	761.023	684.454	644.67	781.747	542.534	846.822	553.376	704.508	564.985	561.815	717.267	759.544	799.113	875.968	594.83	685.11	598.662
A0A0G2K1D2;F1M7Y3	37.3714	53.4914	32.4336	30.5634	59.5292	57.2793	52.3597	34.2578	97.5221	48.3174	90.054	42.9242	56.0089	53.4355	39.3358	49.6914	75.7089	49.3866	31.9826	83.3619	49.4498	56.3379	49.2446	34.7746	59.4337	36.9876	79.7302	45.2036	75.297	36.6025	42.9417	72.3851	56.811	53.6986	58.6438	47.822	73.3605	65.8044	96.7558	51.1543	63.515	46.2105	104.465	52.3923	97.0779	110.043	49.7755	37.1562	60.7868
A0A0G2K1E1	5956.01	147.55	129.382	4816.66	4310.16	88.2496	173.977	6716.61	2098.08	101.582	238.119	3698.55	2333.42	271.391	181.127	3498.42	2200.73	113.696	283.851	3323.24	1921.28		279.467	6011.23	2388.88	208.396	196.9	4446.56	3254.43		326.18	4637	3119	147.534	153.018	5993.72	3070.54	247.474		3856.39	3603.98	156.517	194.083	5506.23	3303.72	302.577	403.124	7424.24	2037.12
A0A0G2K1F0	20488.5	9157.48	13724.1	10609.2	11018.1	16946.6	18200.2	16680.9	2765.31	22180.9	8017.31	7800.79	8175.51	6599.75	15163.6	7884.58	4375.99	8900.98	27628	3485.55	2217.25	5701.31	12443.5	11567.3	3352.21	29511.1	8010.29	10402.4	5282.01	10881.4	33474.3	10662.4	2978.29	9732.26	15899.5	8001.87	4746.7	8169.37	13586.2	18200.7	4243.71	11725	10124.3	18363.7	4063.03	12710.2	33249.7	16174.6	4461.36
A0A0G2K1F9;A0A8I5ZUG1;F1LNI0;P35571	20.446	10.9977	56.0059	46.805	32.9272		26.4301	14.2091		16.0031	55.9465	73.9207		74.4114	106.686	47.0029	55.6857	30.5858	85.9596				104.555	75.3552		143.981		62.0743			105.099	45.8582	80.4191		206.115			103.971	134.18	114.102		74.7275		64.5786	68.9924	154.342	197.384	54.9774	73.6757
A0A0G2K1J8	328.312	254.897	328.445	325.785	310.495	297.366	267.304	367.843	299.586	337.168	250.787	246.939	240.294	279.438	255.149	256.417	280.742	273.84	203.319	341.648	314.429	426.94	318.073	368.987	361.996	407.533	367.008	421.394	311.429	464.011	391.868	412.497	295.043	322.072	398.966	454.325	260.823	338.253	233.061	337.353	365.522	213.185	229.001	418.883	227.245	307.185	217.398	238.479	275.314
A0A0G2K1J9;A0A8I5Y7V9;P12336;Q68FZ1	10.4155	139.606	61.1202	46.112	70.2443	32.7175	50.6555	65.7073	113.532	57.1556	69.074	55.3356	92.3925	121.389	103.164	122.491	201.646	116.246	125.736	105.663	102.64	255.185	114.565	161.969	174.706	133.304	136.925	96.725	117.508	193.369	76.969	112.692	238.535	135.994		199.884	255.547	275.934	209.123	87.1241	287.118	223.764	240.384	191.653	312.742	247.536	107.859	130.356	195.944
A0A0G2K1L0;A0A8I6AG89;A0A8I6ARC1	300.493	68.4145	167.696	177.851	246.798	104.404	139.321	373.906	76.4432	185.802	102.768	113.672	70.6687	165.707	161.001	163.98	69.7444	92.3726	212.521	112.334	120.739	117.509	111.25	118.793	99.6855	163.77	139.024	150.884	101.534	228.572	152.67	141.753	155.552	232.322	254.128	176.319	129.02	198.611	164.787	132.197	164.618	107.044	99.7415	231.224	122.126	150.6	235.829	349.71	112.89
A0A0G2K1L2;A0A8I6AGU7;A0A8J8XD81;A0A8J8XD85	159.069	142.418	178.229	114.903	119.062	97.0951	140.875	118.498	184.388	105.409	200.731	142.842	207.363	90.8389	242.662	137.218	288.425	128.255	167.62	170.849	234.652	173.826	178.716	145.337	281.28	177.181	222.038	171.178	290.727	257.288	238.28	256.026	220.12	191.528	196.246	321.539	300.006	194.223	206.552	204.779	248.769	209.542	347.401	224.567	341.438	412.985	256.012	253.973	253.087
A0A0G2K1M5	213.421	145.567	215.707	215.066	198.566	126.355	163.015	210.533	102.732	117.523	115.627	167.429	217.129	152.006	173.385	133.884	134.926	116.2	189.677	117.186	228.247	142.732	238.606	168.452	179.618	170.512	186.219	177.877	181.724	183.708	154.663	174.846	157.818	143.398	184.477	306.344	154.896	140.71	111.408	235.656	216.968	125.269	190.489	174.346	149.678	172.196	191.862	206.725	144.387
A0A0G2K1M7;A0A8I5Y1S2;A0A8I5ZRU7;A0A8I6AA94;A0A8I6AHD2;A0A8I6ASC3;A0A8I6G530	97.0806	270.389	75.0415	122.861	131.16	211.924	181.892	136.556	225.508	180.632	243.046	199.631	190.278	218.086	115.127	148.536	241.684	255.063	117.641	265.107	190.007	258.258	170.838	157.778	182.006	144.284	208.936	188.05	179.875	229.12	127.495	128.255	231.447	239.55	171.913	237.106	190.015	290.967	325.163	174.371	209.961	207.488	298.227	160.329	209.264	267.751	111.444	138.565	193.05
A0A0G2K1M8;O70196	264.609	235.834	292.57	304.492	293.689	231.79	271.721	336.499	237.04	251.593	282.863	357.913	234.532	262.625	376.915	245.676	267.305	256.164	357.05	261.403	326.953	346.498	338.794	282.211	226.488	306.305	262.031	240.535	258.583	241.382	341.008	267.956	329.158	207.041	355.523	234.13	224.805	283.129	304.661	397.258	307.992	226.926	340.491	313.495	269.285	253.059	423.062	249.067	260.899
A0A0G2K1N1;A0A8I5ZXQ0;A0A8I5ZXU5;A0A8I6AF78;M0R711;M0RA99;Q64605																											124.52		127.531					387.124	567.31		217.162	3806.5	192.87		850.311	109.063		377.592	1057.36		143.844	1541.76	341.204
A0A0G2K1R1;A0A8I6A4R7;A0A8I6ARZ7;A0A8I6AVC4;F1LMZ4;Q5BJP6	599.546	98.868	117.858	690.882	28.7993		124.638	2022.86	123.212		587.349	313.953	60.3007	106.539	888.696	233.818	67.6713	110.448	588.602	324.669	598.02	1010.07	69.5556	206.195	249.137	84.1991	468.264	313.132	135.485	299.019	180.383	421.575	321.248	610.626	959.424	256.355	243.733	1192.04	324.698	370.89	772.571	201.561	242.659	947.983	297.083	440.032	117.365	469.357	620.042
A0A0G2K1S6;P13697	418.197	548.91	397.512	340.686	434.244	471.217	255.569	377.674	366.445	401.229	300.838	369.57	296.859	616.742	327.746	402.095	459.153	495.123	415.499	459.945	396.051	492.936	354.995	353.019	403.253	369.01	384.904	372.4	347.408	484.725	354.844	650.961	548.93	472.141	308.678	431.827	412.826	459.43	388.416	426.903	349.93	434.511	332.482	599.445	418.749	708.401	330.157	342.276	346.716
A0A0G2K1S8;A0A8I6AM28;Q4V8N0;Q9EQT5	157.571	107.891	182.4	142.067	106.922	73.2383	59.5465	109.679	53.2601	118.01	124.633	94.633	144.59	160.185	153.783	138.703	130.687	111.38	172.447	176.202	110.189		86.7453	87.0818	127.595	176.315	217.876	130.841	128.888		104.135	146.023	162.957	72.2836	125.469	146.847	123.126	37.6603		176.829	132.488	77.957	137.81	147.087	149.799	69.0848	141.439	229.4	166.044
A0A0G2K1T0;A0A8I6AXB6;P13264	66.9562	22.7736	14.7806	15.0045	26.1931	37.1805	22.4352	914.97	47.8088	7.07586	54.1794	48.3676	45.4452	115.593		65.424	7.70855	61.2194		52.8119	25.5858		91.6581	30.4504	24.9679	23.4392	47.1199	111.958	71.4695		82.8218	159.685	117.874	188.403	73.252	36.3527	75.7807		65.6506	99.9306	201.846	84.3848	51.8893	172.158	118.933	150.065	74.3915	77.1675	88.5084
A0A0G2K1V0;A0A8L2QF83;P19637					14.0404								22.0688					36.9955		45.8267			44.3214	33.7875							32.5291																	33.0227
A0A0G2K1W1	65.9222	56.7625	27.9773	55.273	66.7576	89.298	59.1295	65.5864	36.3426	68.807	108.387	130.78	32.3103	101.575	54.3452	102.282	61.9434	110.014	126.893	106.491		114.006	84.9459	85.0438	65.6398	140.243	179.748	106.635	55.3376	145.334	97.997	97.21	166.159	84.3783	144.285	120.019		179.275	254.81	134.625	75.2251	147.193	173.259	81.8188	93.8485	334.367	85.5819	71.2385	45.1146
A0A0G2K1Z8;A0A8I5ZYL9;Q6MGA9																												10.7934						313.521	373.95	48.6781	166.41	16.6168	22.192		7.70059
A0A0G2K1Z9;A0A8I5Y7G8;A0A8I5Y910;D3ZP98		24.1417				15.0942			32.635	41.8801		88.6127	28.0421	44.9395		3.78964	29.9438		129.535				111.28	10.5003		154.467		67.5428		144.897	62.2898				237.014				238.425	123.279		7.15923				34.0795	57.6631		101.044
A0A0G2K200;B0BN81;P24050	23.7769	18.2216	20.7501	30.0186	39.4901	45.4222	48.19	46.4882	20.4311	25.1909	25.5069	4.38802	27.2035			32.1568	22.3754	19.6559		22.6677	53.9103		25.77	52.0243		28.2081	38.2678	33.8113	30.5081			32.315				44.1089							31.9965	23.3513
A0A0G2K210;A0A8I5Y7R6;F1LSN4	540.093	355.411	843.12	140.575	99.2924	785.536	357.79	303.204	148.305	267.965	628.688	96.4943	994.215	1343.68	854.545	1654.79	500.909	560.938	1157.92	406.894	370.747	293.794	787.446	346.144	858.771	843.252	277.912		539.782	266.773	2501.59		682.576	264.063	757.271	511.631	531.85	392.584	434.596	436.19	376.342	353.925	175.067	477.396	301.229			741.821	848.562
A0A0G2K227;A0A8I6AL67;P31643	69.3042	172.829		87.508	106.364	137.397	152.243	55.5398	227.027	115.147	146.453	109.424	203.185	117.41	74.8468	108.953	208.796	155.829	89.7126	141.554	187.945	144.979	127.319	91.1029	142.015	140.242	133.006	130.348	129.465	121.18	95.7135	74.1599	233.306	153.184	89.3281	171.631	204.813	193.428	231.201	110.215	171.414	182.203	244.994	95.6136	213.052	187.165	105.496	88.5949	178.728
A0A0G2K230	88.4555	53.0533	79.5911	89.7143	76.9453	35.3124	82.3286	83.3945	101.992	63.5431	85.9097	102.458	82.662	168.094	128.846	152.665	146.101	134.839	168.468	141.73	204.358	159.725	214.784	200.246	301.049	156.716	276.108	208.102	122.56	172.452	165.251	152.326	161.869	120.22	144.368	122.265	196.052	136.072	86.5305	98.5571	313.814	79.1521	70.3752	156.629	99.4687		147.854	162.901	173.933
A0A0G2K259;A0A0G2KB42;G3V836	21602.3	11317.3	16414.6	18129.3	22296.3	16710.1	24240	17250.5	12012.2	18474.2	10777.6	14651.6	15754.2	13748.7	16655.1	14975.5	11195.2	12297.8	13433.8	8057.87	15838.3	12252.2	17428.8	15217.4	10799.9	18275.3	14513.6	12795.3	13492.9	15678.3	15176.3	13708.6	12034	13239.9	14481.2	13203.4	13714.6	10495.9	3969.32	13784.7	11944.8	9976.06	8677.43	12762.3	7819.35	4470.17	15316.8	12633.4	13131.4
A0A0G2K261	32.6367		145.76	50.0213	10.5443	5.30887	26.8919	28.1159		5.79979	41.1996	21.8543	12.8563	8.66365	34.2089	51.6873	11.3744	4.74115	22.0856	6.03726	45.8655	27.8622	10.6961	27.527	21.9595	25.2766	15.5328	16.8901	27.4418		34.1737								35.036	18.8123		12.8035	29.6254		28.6484		19.2841	27.9869
A0A0G2K278;P83645	48.2412		195.682	49.9829	46.3357	14.5381	29.6942	162.814			33.8662	48.8932	18.0391	44.681	121.571	57.306	23.407		85.3722		42.0311		29.1877	79.5051		72.7435	31.4546	19.4214			55.5595				67.2792							17.3925	28.4154	58.992			73.3004	38.9893
A0A0G2K2B6;A0A8I5ZSG8;Q7TP19;Q9Z0T0	199.744	454.02	178.147	207.783	269.173	363.409	221.155	228.429	429.282	368.742	337.797	309.083	295.776	554.899	213.878	285.705	494.067	470.611	202.301	476.36	316.092	379.859	232.08	256.388	316.626	257.812	248.897	299.292	356.005	478.437	231.679	265.594	561.523	531.001	246.383	342.842	422.068	596.394	346.253	242.24	353.204	458.723	423.781	355.325	450.192	659.665	231.778	287.512	404.068
A0A0G2K2C7;A0A1B0GWR2;D3ZC84	15.6287	31.1841	5.58467	23.1284	38.0638	24.1128	18.3133	34.8427	65.1652	11.2832	26.2326	9.97767	20.538	16.065	39.1245	31.0203	25.6984	13.3788	5.61908	69.6837		25.2695	17.6895	36.8954		27.2202	12.4585	40.7552	28.1389	19.5536	45.6967	23.432	52.1432			37.7298	27.5472		40.4551	48.8531		48.0206	35.4083	27.2294	64.7673	93.5586		19.7523	41.236
A0A0G2K2G7;A0A8I6AJG9;D4AC12		281.975	132.969	171.569	81.3618		148.27		108.049	194.337	155.112		119.086						205.312	503.488							1287.37				214.424				317.404	446.025				347.405						368.915	414.366	536.953
A0A0G2K2G8;P09495	25.7686	216.809	19.0708	61.4207	8.52958	6.28105	202.405	319.281	104.371	186.913	109.795	115.299	147.595	52.6689			116.841	126.606	167.525	127.19	66.4742		85.8839	104.261	88.8767	122.961	69.3616	75.8557	85.7795	171.09	122.222	53.236	194.382	130.848	137.716	135.801	116.553	104.245		146.533	144	90.0286	91.7157	222.533	118.587		267.656	80.2475	120.956
A0A0G2K2H0;E9PSX9;E9PSY0	34.2187	114.051	59.9093	51.3766	33.669	23.6342	46.1885	124.691	59.0778	175.123	59.778	11.0323	49.362	103.374	70.5352	49.3833	81.4781	98.5433	117.957	183.398		288.863	15.7372	93.7533	15.0116	133.206		88.2567	108.734	136.717	149.246	73.1423	117.266	336.054	168.685	390.301	86.5401	125.025	66.2519	112.916	309.198	70.6916	40.6892				57.0072	68.8382	104.651
A0A0G2K2I6;A0A8I5Y2D8;A0A8I6AI76;A0A8I6AKR0;A0A8I6AN54;A0A8I6AVS7;F1LSM8	180.158	46.6036				204.097	104.221		14.2294	9.49668	4.20639	12.1952	273.734	453.494	136.731	26.0077	12.5421	499.349	192.072	332.459		276.191		246.39			218.373	388.973	337.093	352.867		151.591	324.882						392.415
A0A0G2K2I7;G3V7Z4;P07092	18.8188	52.4524	33.9905	28.8415	50.2198	145.543	32.126	100.258	56.2933	90.5674	26.3987	66.4654	41.2938	153.232		34.4917	69.0812	182.799	46.7181	91.5949	57.5639	169.901	34.6663	86.3835	54.1461	117.389	70.1061	82.6105	39.6714	98.2016	17.8715	46.8438		85.0523											16.3265
A0A0G2K2J7;A0A8I5ZK53;A0A8I6A972;A0A8I6AM68;A0A8W1AM87;A0A8W1B2M1;F1LX07;F1LZW6	49.4826	56.1982		57.7067	58.5367	99.7408		70.8599	41.8071	135.37	151.713	172.064	93.3207	65.0424	69.9704	45.8083	49.642	101.285	110.215	38.8966	45.7372		192.09	108.509		319.757		160.911	109.219	101.271	188.782	69.1455		75.2052	283.292				183.28	190.907		118.598	83.8621			113.207	72.5948	74.187	66.5576
A0A0G2K2P6;A0A8I6AGM5;Q6AXM7	20.0857	27.1768		23.3388	15.92	30.0624	19.225		20.168	29.269	90.0448	28.0692	54.8516	80.1941	11.7332	33.9927	35.3245	25.7244	32.9814	28.9862	69.7404		18.3089	54.6499	68.0172	27.7427	57.4502	28.9046	18.3607	30.6777	23.8809		25.2551	77.8978	30.139		17.2122					30.5507					25.087
A0A0G2K2S2;A0A8I6ABD3;P11167	48.3995	76.9851	52.788	70.8172	86.6677	121.08	126.358	59.7553	162.966	89.5303	128.053	120.619	119.826	165.961	94.3731	112.061	106.537	182.456	66.029	183.127	78.7221	143.36	131.823	117.771	104.743	92.4841	164.012	109.029	63.8494	155.658	114.937	109.544	192.625	141.641	175.307	266.011	91.5554	168.105	240.523	129.188	125.003	144.113	306.181	135.583	171.392	175.356	116.632	117.977	131.532
A0A0G2K2T4;Q9QYP1	24191.2	10478.7	23544	15827.4	22613.5	13062.2	22678.4	22286.2	13121.7	16345.7	13783.8	17683.5	23930.5	15618	30900.4	15893.4	12660.6	13451.4	25918.3	14366.8	20692.5	17383	17481.2	16081.6	13607.5	22586.4	13639.1	16983.7	17607.4	13216.2	18780.6	20145.8	25201.6	18748.2	24104.1	23389.6	18247.4	23105.6	3634.97	18456.4	21533.8	15621.1	10347.8	17714.7	15093.9	20510.3	16929.6	18219.1	14746
A0A0G2K2V1;A0A0G2QC35;A0A8I5ZQ40;A0A8I5ZTT8;A0A8I6A0L2;A0A8I6A5E0;A0A8I6A8N5;A0A8I6ASR9;A0A8L2PZX2;D0RB01;F1M625	63.099	161.206		69.5286	67.9515	106.074	62.6939	44.7379	157.62	29.0601	97.1765	122.874	116.883	98.7007		39.915	190.568	136.34	75.5603	111.911	70.5135	119.469	73.7861	86.6199	112.992	84.8982	168.532	90.5302	77.8857	125.523	57.1014	63.46	177.884	99.3073		61.6597	153.457	166.84	178.673	46.5678	222.251	69.1699	118.859	86.9622	168.982	251.358	58.7069	49.5225	114.706
A0A0G2K2V2;G3V9N8	205.829	207.483	201.21	184.681	184.526	199.139	170.728	233.376	180.934	185.029	196.926	176.311	179.06	220.816	194.852	175.442	196.741	237.775	197.703	236.299	240.57	265.719	192.449	196.606	189.01	195.943	203.219	181.279	179.03	199.207	195.606	223.983	205.824	276.104	208.948	203.947	159.087	273.844	270.692	169.197	247.603	182.284	162.863	207.329	198.387	378.118	172.8	223.983	148.943
A0A0G2K2V6	5828.52	8914.73	9689.54	7162.49	6542.46	9053.87	8712.53	14480.5	15647.5	15294.6	26136.8	16584	11487.2	58475.6	17278.9	13048	12225.7	28955.1	23316.2	15871.2	18298.1	22568.1	13034.5	20835.1	18642.1	46704.9	13580.8	29544.6	23209.9	26595.9	28806.6	15542.6	40976.8	39174	85846.2	21328.4	36540.3	23294.2	23370	23703.8	22086.9	40571.5	22172	90601.6	18621.8	147169	25791.6	16531.8	34238.9
A0A0G2K2W1	115.61	85.0149	107.617	116.928	109.021	120.135	162.488	180.374	114.907	160.643	107.22	96.4833	133.433	186.321	112.422	111.135	99.3563	115.46	105.672	90.7141	156.889	158.686	124.053	117.332	121.479	153.838	145.308	97.3292	97.1151	180.073	114.205	141.553	179.879	184.156	233.994	119.928	132.09	151.077	250.818	148.075	132.736	124.14	102.419	140.17	122.739	339.106	139.433	147.147	133.808
A0A0G2K2Y3;A0A8I5ZYK5;Q9JJ22	174.663	112.401	255.427	135.34	143.899	137.798	186.75	203.674	71.9223	139.67	113.724	120.929	115.626	117.231	142.334	122.699	68.1966	73.9088	148.191	89.4771	202.576	177.91	122.142	129.44	119.203	125.242	92.5847	116.611	102.886	119.966	107.711	143.034	140.5	106.806	160.415	136.415	100.113	136.162	170.968	150.841	104.159	80.7336	96.2415	101.404	76.8799	137.381	111.744	97.4328	78.5692
A0A0G2K2Y8;A0A8I6AAR0;A0A8I6AGX6;A0A8I6G7P8;A0A8I6GLE5;A0A8L2QPJ0;O55164	36.195	116.664	75.5474	65.7306	95.336	82.0989	111.921		151.685	99.2501	161.622	30.6404	108.749	148.494	59.8754	117.262	148.667	141.492	72.4348	205.689	73.3069	161.944	54.8948	83.1043		87.931	128.043	35.774	84.2043	76.9179	61.5294		201.097	85.1036	104.626		119.671		187.398	37.5631	141.394	185.655	179.874		105.305	151.421	98.547	121.859	115.015
A0A0G2K2Y9	759.701	272.478	624.625	662.527	645.847	466.516	661.811	1075.75	403.22	952.232	553.305	555.581	365.55	684.56	933.241	663.001	391.813	580.016	930.419	529.245	810.991	699.393	616.533	677.646	718.272	798.532	676.356	718.775	671.07	814.025	829.163	791.408	709.981	674.398	1156.54	711.816	651.078	643.17	613.877	702.136	686.068	402.819	568.009	909.328	570.791	712.458	955.717	977.881	662.928
A0A0G2K318;A0A8I5ZST3;A0A8I6ACS1;A0A8I6G4V2;F1M3R4	53.0208	105.671	60.416	55.9109	62.5029	75.043	63.6402	80.2228	112.253	57.6997	82.2242	67.7824	74.3372	161.837	65.4061	76.6007	126.422	85.9471	66.1779	104.31	155.143	101.151	63.5485	79.0682	96.7913	101.932	120.202	85.6456	78.2451	158.033	61.811	107.265	159.29	162.93	72.6723		79.8561	112.478	151.419	135.293	103.64	85.0751	93.8951	81.6098	132.596	136.783	79.2827	110.014	112.626
A0A0G2K327;A0A8I6GFS2;Q8K4M9	44.0034	92.2348	43.6205	41.6687	47.2373	47.9493	50.8745	61.9723	54.2593	63.4591	77.5672	42.6872	72.62	65.6358	30.5436	56.1641	89.6721	68.6526	49.3397	40.7723	61.5264	62.1034	51.5075	44.7683	56.8175	56.373	74.4481	57.4454	74.2812	62.514	55.1516	37.6161	63.111	78.2597		78.0025	82.3953	139.505	79.7073	79.6894	89.4632	82.5585	97.6854	35.7431	115.557	51.8817	54.5412	68.3732	77.6387
A0A0G2K330;A0A8I6AP13;Q60587	141.404	103.018	428.55	127.562	132.896	96.3366	98.9562	124.953	112.899	88.7219	199.505	125.715	107.294	182.004	128.037	167.466	113.711	141.866	206.433	139.358	145.441	230.654	146.763	135.377	112.067	193.215	149.943	276.86	125.235	114.102	173.342	175.295	249.291	80.4022	275.011	254.507	150.483		240.969	174.215	100.444	169.992	244.361	193.103	195.006	329.52	93.8339	116.372	77.2414
A0A0G2K332	1538.08	880.711	4619.45	1505.43	1278.82	895.053	2364.91	1300.98	529.428	830.793	1807.56	682.153	689.558	378.039	2507.42	874.926	623.928	672.828	2254.04	673.388	637.46	412.604	1870.41	1021.02	622.746	1095.14	1410.06	1082.31	856.585	796.446	1874.14	1380.45	627.981	602.882	1640.18	1254.11	726.769	554.185	1270.12	1238.52	828.32	648.362	2057.79	1397.13	995.171	837.522	3085.09	1856.99	538.102
A0A0G2K338;A0A8I6A745;A0A8L2R9G0;F7F3F1;Q8K3G3;Q9WUH4	113.059	99.5957	101.192	91.6754	38.3275	67.0047	54.7902	149.237	69.2007	68.8303	92.8724	46.6376	169.828	202.639	164.896	259.834	229.682	306.525	157.703	248.627	313.31	286.616	126.414	234.997	81.6865	122.785	145.097	151.058	185.47	294.415	95.608	121.718	200.612	101.903	83.5294	130.336		174.948		78.5468	78.0462	160.792	96.8848	51.4822	116.119	202.311	84.597	79.8233	161.436
A0A0G2K346;A0A0G2K989;E9PSL6;P33580
A0A0G2K350	145.419	361.868	142.866	157.792	230.067	309.385	237.813	148.609	387.568	232.868	313.695	227.425	290.714	389.646	187.075	249.806	350.682	375.007	178.193	381.789	321.597	354.728	260.154	220.944	366.728	311.599	368.27	399.873	324.465	409.713	271.374	220.711	279.289	519.491	217.588	369.548	292.23	361.974	419.214	264.468	262.981	327.443	326.937	177.432	439.624	295.632	110.365	134.64	251.974
A0A0G2K355	75.9664	117.267	97.5179	73.1319	88.8726	92.3419	80.3308	137.416	159.204	78.2443	132.89	100.912	126.73	119.908	126.706	108.71	206.421	115.488	92.7981	122.608	151.124	136.368	88.6961	101.054	160.442	91.0143	137.992	130.74	149.922	160.783	128.07	124.172	194.334	149.845	110.946	161.406	177.264	200.522	209.274	114.865	195.03	116.058	154.095	141.839	266.492	264.01	135.34	121.325	154.794
A0A0G2K3A7;F1M885	255.322	534.313	224.508	207.667	379.866	353.628	406.692	187.015	802.107	303.27	695.812	376.56	474.153	425.185	240.526	360.568	771.512	493.285	261.684	599.847	467.756	565.087	400.077	285.673	536.483	279.059	549.531	355.579	519.158	462.516	346.464	281.255	611.386	497.643	329.86	412.554	527.521	649.285	773.456	262.437	551.588	503.09	683.07	258.318	837.307	559.489	264.249	227.656	512.685
A0A0G2K3C5;Q9EQS4				1.94124	1.41904	50.0923	38.7526		32.5308	71.1912	39.5921	39.6333	72.3259	60.2418	13.7824	45.6994	44.546	74.9397	32.9639	11.9048	21.3736	41.7437	31.9296	7.95685	14.1026	60.9001	5.35739	23.4615	35.7332	50.0068	21.6445	23.9976	48.0586	44.0197	21.3036		10.0669	27.9516	28.4562	9.22924		34.0386	14.299	5.19668			16.1271		18.4025
A0A0G2K3G0;Q99PS8	2533.9	2376.34	5290.86	7269.95	1878.4	2080.87	4141.19	3265.53	1993.12	725.481	3083.83	3193.43	2807.61	779.351	2417.43	2414.92	1411.97	787.972	1621.44	1819.94	1506.91	714.607	2288.18	3118.63	1379	1121.27	2393.22	2429.73	1457.93	940.392	2392.49	6938.44	1557.76	597.95	1850.82	5222.4	1624.01	589.929	2332.97	3485.9	1547.35	1622.56	3782.76	1937.92	2626.73	1136.68	7489.45	2465.24	1737.61
A0A0G2K3H1	79.3803	71.1222	184.444	72.0618	70.7485	58.803	54.9507	79.3488	60.988	51.3897	64.1494	53.93	42.5184	128.614	62.4763	83.3467	77.7649	70.2932	79.8658	108.992	117.964	116.523	73.0132	93.3607	82.3685	67.3505	82.9368	85.2968	74.3756	79.5813	63.8158	155.167	118.483	98.5477	136.245	84.4194	90.8769	147.043	72.3002	105.708	94.0499	53.1817	84.5684	132.42	95.7122	156.54	90.1425	67.8938	65.3315
A0A0G2K3I3;D3ZJR7	7468.82	2126.77	6549.87	4034.75	5502.33	3102.66	7449.59	8452.47	4114.62	5652.61	3850.54	4143.87	5129.86	4135.56	5415.07	5680.88	3241.22	3499.3	2676.71	3227.08	4540.83	6487.04	4157.87	9924.98	5156.74	9757.8	4404.23	9500.91	6185.83	9981.49	9036.9	8598.96	4501.98	9758.57	6779.84	6987.85	4973.46	9381.19	2256.13	6840.9	6515.82	3600.34	5482.69	6734.25	5401.24	4823.12	8606.38	9524.9	10205.8
A0A0G2K3I9;A0A8I6AF61;G3V9L3	64.4545	112.719	78.6353	82.2912	124.868	141.176	83.2245	65.2628	159.849	87.8519	148.446	139.686	111.275	137.292	74.7971	117.809	169.243	132.807	80.8296	111.707	119.394	177.551	92.4113	118.172	147.226	101.771	120.504	114.726	151.724	146.616	99.3781	90.5789	135.251	166.805	105.601	136.658	124.491	175.12	182.449	80.7824	146.6	142.305	135.263	118.78	158.495	121.146	94.2435	105.693	90.6937
A0A0G2K3L5	5150.63	718.229	4220.58	3465.08	2429.33	2262.28	4434.81	3222.58	1301.48	4405.7	3671.96	2344.52	3780.07	1431.13	5077.29	2150.24	1416.87	2643.04	8812.85	934.557	2583.8	3783.42	5809.83	2656.11	3131.79	5143.21	3579.35	1937.98	2424.37	2319.02	4411.29	2416.7	637.821	2852.49	5738.26	1288.87	1944.87	1766.86	4327.21	2242.14	4064.19	2585.78	1969.65	2026.19	514.771	827.464	7825.27	5445.85	2102.13
A0A0G2K3R7;Q5M808	73.3876	38.8496	34.59	68.9424	44.6809	65.657	54.1786	37.321	31.4187	91.2276	80.5454	22.5453	72.5516	46.1967	42.0578	37.6277	59.0834	21.4987	18.471	22.2543			36.0116	22.8389	32.2931			40.2821	59.2807	48.2683	38.0398	50.865	40.5382				22.1448	62.5403	82.8026			36.2597	25.7726	48.4747	52.8764
A0A0G2K3V2;Q8CG45	3061.24	2519.69	1688.66	1625.53	3529.57	2302.6	2487.63	1702.09	3643.78	1795.47	2731.43	2139.64	2885.79	2387.53	1931.65	1802.3	3477.73	2297.41	1917.96	2035.81	1786.21	1956.86	1799.91	1362.95	2347.35	1459.25	1663.08	1854.09	3289.06	2236.74	2257.21	1776.07	2614.78	1971.63	1471.89	1823.66	2539.19	2554.58	2216.38	1670.05	1753.42	2412.29	2596.62	1729.27	2973.3	2083	1600.48	1596.83	2137.41
A0A0G2K3W2	18969.4	13630.8	22095.9	24765.6	17863.1	19513.9	27619.3	30221	10560.5	25416.7	12200.8	17564.1	17802.4	11312.8	19998.3	16275.9	10153.2	12279.6	20221.8	9767.36	14213.5	11609.3	17589.4	20809.5	11631.8	19025.9	14514.6	18003.4	14871.4	13485.9	17545.7	19740.1	10971.9	11573.7	18672	20123.8	11850.6	10852	10737.5	22213.1	11980.3	11693.8	10949.6	19682.2	9297.43	11503.3	17413.5	23361.2	12555.2
A0A0G2K3X0;B2RYK9
A0A0G2K3Y5;A0A0G2KBC4;A0A8I5ZP95;A0A8I5ZZ98;A0A8I6A5F0;A0A8I6AEN2;D4ACA7	454.758	117.376	450.327	497.467	210.038	119.835	350.842	668.433	102.434	249.126	301.781	156.262	228.166	146.695	465.856	105.068	71.1375	141.522	384.171	134.193	144.866	122.764	233.009	100.229	164.5	269.31	151.089	141.48	179.045	115.415	357.585	203.894	146.814	198.506	444.305	215.485	87.0266	107.641	168.816	200.024	106.993	177.198	184.6	423.266	252.968	234.921	848.888	916.172	74.4179
A0A0G2K3Z7;B2RYG5;Q5PQK2	135.78	79.6902	112.84	183.354	97.7371	80.4324	103.516	150.059	88.6483	150.011	105.265	65.0658	92.4428		136.342	146.696	106.893	73.9299	186.493	104.039	88.5895	38.8287	126.845	153.316	101.976	105.6	136.173	68.6785	41.8938	67.7115	143	219.723	149.032	106.34	129.466	200.107	102.833		151.643	215.983	136.446	163.174	212.697	238.589	132.402	189.296	530.023	257.29	236.503
A0A0G2K3Z9;Q63716	2630.65	3620.65	3122.59	3916.53	2914.66	3346.02	3000.38	3376.19	4194.98	3242.43	4022.2	3269.31	2928.68	3690.3	3223.61	3240.66	4498.42	3598.03	3039.46	3824.63	3901.67	3635.17	3058.83	2840.88	3799.9	2671.07	4101.28	2898.74	3531.72	3255.93	3087.29	2739.86	4374.5	3262.77	3027.14	2796.23	3778.22	4092.62	3785.34	2928.86	3900.43	3662.73	4515	3044.13	4855.99	3313.23	3351.8	2372.21	3724.12
A0A0G2K401;A0A0G2K5P9;A0A8I5YBZ6;A0A8I5ZL37;A0A8I5ZVD4;A0A8I5ZWE0;A0A8I6A8G9	70.5353	58.8555	130.251	66.2356	43.1996	54.92	66.3896	104.531	41.9417	34.077	90.7334	49.6329	65.0964	113.559	110.788	98.0884	61.5425	42.3507	81.7467	56.8391	99.9549	119.248	58.4679	69.9411	27.9966	83.8615	75.2568	81.7192	89.2717	52.8594	67.2575	77.1195			155.001	95.5182	69.7511		76.8095	132.132	48.9323	90.5396	73.8839	93.9974	28.4318	60.612	118.971	93.1899	92.9129
A0A0G2K428;A0A8I5ZPT7;A0A8I5ZQJ2;A0A8I5ZUH0;A0A8I6A3U0;A0A8I6ASG8;D4A8U7;P28023	74.4496	83.7056	192.683	240.023	188.178		136.294	250.755	189.3	175.121	177.803	93.5761	116.239	127.934	58.8105	61.4382	196.314	79.1734	84.6945	102.911			176.631	195.871		89.3313	176.548	14.8778	84.3145		60.8852	69.6407					67.207			122.958	101.39	91.1723	26.867		49.1145		19.7448
A0A0G2K449;A0A8I6A1X8;A0A8I6GBI7;D3ZSH7		9.86586		37.2539	11.0552	21.8591	24.9883			9.2335	25.9055					22.8081				77.4794							63.8391												70.5624						20.4852				18.1242
A0A0G2K459;A0A0G2K7P7;A0A8I6ACP2;A0A8I6AK45											12.062	7.05323	1.40695	11.327				2.58749															5.86443	9.69526								2.59939
A0A0G2K472;D4A8H8	73.0893	106.469	42.2758	29.658	53.8242	85.871	56.3592	24.5397	58.4384	64.3984	102.353	70.3618	50.0264	82.373	53.1736	46.3842	84.1734	86.738	58.665	80.2909	16.7812	78.4298	58.2298	57.8516	72.9812	54.9531	64.8121	81.9731	54.9266	122.258	50.5158	80.6217	67.735			84.2039	66.2275	109.266	94.0877	101.989	49.7397	94.8959	117.028	47.7387	76.0866	87.8972	60.2114	73.9693	61.3613
A0A0G2K484;F1LMU0;Q29RW1	68.7629	44.9812	85.1832	74.6709	34.928	33.5422	39.3134	131.071	49.9362	48.1332	64.5534	50.0405	63.6362	90.9407	120.037	88.8332	40.7593	68.4939	98.3191	74.7255	145.251	125.96	65.1146	60.0108	60.1651	78.0998	114.717	97.7861	82.6939	85.2424	67.6019	110.845	131.799	144.422	123.367	106.08	51.1893	108.05	133.419	88.5076	129.922	51.4019	54.3394	55.1465	54.7383	127.511	45.9593	58.6697	87.1423
A0A0G2K4B4;P20646	498.977	232.97	1079.36	1021.69	400.541	172.914	598.804	1588.94	175.938	1404.19	118.198	1382.83	342.242	291.438	3059.96	449.076	220.511	199.446	2581.07	137.594	222.055	145.446	3422.1	770.391	193.176	3297.94	174.05	504.026	277.562	440.528	3097.8	212.228	300.146	292.964	3146.58	586.331	293.273	121.325	810.174	1459.5	148.859	776.763	114.002	515.74	300.489	790.459	3975.84	693.531	390.362
A0A0G2K4E2;F1MAF7;Q6IFW0	67.8718	291.522	72.8362	97.8497	133.902	72.2946	106.737	160.378		6.6197	392.097	132.576	254.28	122.69	193.317	98.9945	346.531	325.076		43.3313	296.416	207.474	133.237	238.236	140.393	11.9068	110.732		269.794	180.658	38.8073	123.634	339.251	101.645		121.756	175.716		198.852		813.159	138.001	178.974		158.902	310.223	88.8555	195.686	228.068
A0A0G2K4H7	177.371	317.943	271.804	111.205	147.411	235.165	400.514	298.643	235.376	240.267	427.499	291.767	339.244	890.091	446.719	410.522	215.257	372.405	1005.18	527.083	511.342	602.798	324.77	371.691	436.585	421.241	587.68	480.373	493.597	546.258	524.679	638.889	965.25	592.822	866.393	384.952	688.068	362.694	334.396	422.177		334.614	316.024	1011.98	232.925	2623.74	617.748	494.831	531.247
A0A0G2K4H9	1786.62	2804.83	3135.41	3818.44	1642.91	2610.55	2809.57	3031.9	3649.07	4179.74	5870.86	7289.77	3893.26	19225.7	8549.07	5342.57	4750.16	10825	19131.5	14907.1	11786.9	9888.78	5395.74	5055.83	8262.1	6416.26	9001.4	5275.41	7158.46	6943.99	6656.93	3545.06	18613.4	29447.1	16146	8376.17	14109.7	7659.28	8125.97	4765.89	5883	5069.41	6023.8	9706.89	4924.58	10473.9	6324.16	5230.64	4077.88
A0A0G2K4I4;Q66HD0	428.598	244.038	457.855	385.066	441.067	331.263	455.419	462.031	190.245	276.976	254.741	300.095	308.242	346.714	389.626	337.932	232.993	232.357	375.093	199.512	340.355	341.285	387.729	326.895	250.449	336.236	311.346	377.159	260.669	285.416	371.164	401.858	231.961	279.298	445.999	467.458	296.025	266.811	307.49	471.704	271.748	306.186	321.561	390.084	281.771	290.011	314.16	327.056	246.763
A0A0G2K4I9			4.47732	20.2023		20.309																														48.1093													31.8405
A0A0G2K4K4;A0A8I6A7H2;G3V6U1;P55016;Q5PQV1	741.196	732.148	506.095	795.66	639.243	837.676	992.5	495.437	785.468	588.512	652.799	550.294	885.58	766.765	731.505	586.23	660.553	516.539	465.131	553.658	668.827	812.263	718.266	671.318	829.299	798.441	752.528	512.771	476.394	636.583	640.811	538.305	772.512	594.038	632.147	571.884	554.991	601.51	1205.05	600.86	786.808	504.155	1101.41	413.336	561.414	831.73	482.721	607.719	504.791
A0A0G2K4L8;A0A8I5ZVY4;A0A8I6A686;G3V8L7	67.2537	57.224	88.5072	152.491	52.088	14.0258	50.7822		63.693	114.658	85.3637	88.524	79.3711		139.4	113.175	143.237	215.33	84.0654			284.534	287.591	75.6853		256.758		111.664	178.055		178.667				200.301		288.643			263.243	158.058		165.684	142.217	155.471	238.298	164.962	93.0781	150.08
A0A0G2K4Q9;P15473	96.4259	141.781	176.395	123.335	112.305	237.108	178.518	220.626	343.149	219.071	363.401	258.404	188.99	380.476	171.746	437.707	234.1	286.917	242.536	233.339	293.877	209.262	246.225	232.633	275.68	271.06	325.78	356.925	198.215	263.666	153.094	394.798	297.525	300.426	371.603	271.698	238.991	333.432		230.257	326.33	156.806	169.898	203.994	206.013	316.662	195.353	194.338	276.078
A0A0G2K4X8;Q6PEC4	23.9046	70.2658	27.5071	101.488	75.8327	143.67	89.7147	115.512	90.9931	97.0672	117.748	97.5291	119.819	115.719	100.025	90.3594	125.401	131.937	83.8098	82.1973	147.527	215.577	101.462	93.5013	128.362	92.8128	176.245	55.0779	135.232	125.912	98.6534	99.4825	37.6559	205.084	101.913	106.99	118.623	171.043	159.913	87.1604	143.11	142.022	131.457	106.833	173.161	76.6896	115.106	71.0933	155.17
A0A0G2K502;D3ZJH9	33.6354		136.836				18.0062	24.3647			25.4948	16.2849				19.08			54.9055		93.6925	37.8362			14.2056				30.7245													20.3619
A0A0G2K534;D3ZN35				3.46497				13.4966		27.3219		23.5199			24.6701	35.4627	12.013		12.2036	9.12508			4.15585			5.12776	52.1166			45.1982	19.2741			14.1201	44.0382		7.57854		44.1292	57.7583		27.8612	24.0421	9.80476		38.6589	43.8811		13.9408
A0A0G2K542;A0A8I6G7V9;Q4V8I9	420.649	362.565	270.796	276.064	342.446	270.675	236.043	270.592	438.21	260.949	277.283	209.478	355.03	362.669	258.398	236.841	507.03	292.369	197.074	307.899	380.162	319.645	203.793	225.122	397.669	205.182	303.43	238.219	377.027	284.429	244.603	260.692	579.984	248.866	233.48	337.707	420.777	331.005	268.923	272.346	447.401	316.916	392.677	232.842	557.07	428.693	246.308	280.42	519.156
A0A0G2K561;A0A8I6A6D9;F1LP13	248.116	131.284	365.6	450.664	234.185	217.534	365.615	498.588	265.284	446.412	337.195	262.169	233.885	480.672	401.878	368.862	166.731	335.265	404.126	406.413	394.583	261.034	331.106	305.323	362.647	434.501	266.572	337.924	231.566	443.606	296.553	218.826	270.315	588.953	542.357	289.572	283.393	462.196	483.099	214.143	381.087	143.399	183.479	201.6	214.33	179.337	335.571	400.845	264.446
A0A0G2K568		62.9527				2.02539			27.9623		45.2388					24.5754	28.3915	20.0779	30.9764						96.0933			15.0241						41.9704			64.6012	84.1534			58.0692	48.5804			40.5439		31.4597		31.0416
A0A0G2K570;A0A8I5ZPM1;F1LSW7;Q63507	260.214	155.011	225.585	277.693	221.487	169.991	183.499	256.583	194.093	233.629	197.485	159.936	211.769	434.375	187.851	266.686	206.841	211.448	316.201	238.152	223.59	273.009	283.945	314.69	331.391	308.455	235.257	281.405	158.276	210.072	254.028	475.794	171.311	233.566	268.977	295.802	230.046	143.978	214.695	320.828	231.926	182.859	155.703	352.438	139.28	228.826	261.819	220.464	163.976
A0A0G2K571;D3ZM57	38.9956	15.288	35.9455	51.7693	39.8569	59.7156	57.0396		50.0232	24.2483	10.8856	36.8876	28.1311			58.6431	42.6705	28.6003		71.1915	10.088		13.9217	53.705		42.9748		52.4465	14.9978			31.9242
A0A0G2K590;A0A8I6A3R4;A0A8L2QK18;B2RYN7	37.7194	71.93	52.6052	57.8462	37.9228	54.8623	75.3375	99.4412	71.4692	70.073	75.4226	64.2996	75.0471	114.08	48.8173	75.8627	62.1397	103.989	56.2651	99.548	176.803	109.161	85.7767	89.1895	103.765	95.2959	113.641	115.714	65.0439	144.853	43.1507	87.1103	135.126	114.197	137.313		143.998	67.9554	200.868	77.2684	119.4	116.933	92.8228	116.941	93.9683	141.764	112.193	48.0866	140.194
A0A0G2K5E1;P08462	139.576	75.683	105.318	125.193	205.718	136.337	227.182	138.567	128.317	134.391	282.942	99.8276	279.966	384.853	426.013	447.025	245.885	326.523	1259.66	255.465	93.328	50.1083	222.136	373.484	327.035	206.241	926.2	113.686	164.693	298.373	280.318	91.8963	96.0397	297.947	141.806	71.5828	222.653			83.2739	304.157	109.874	60.2518	126.082	128.206	80.6942	187.779	102.311	198.033
A0A0G2K5K3;A0A8I6G633	43.5326	6.42312	67.3387	24.9308	37.2899	16.274	45.4291	84.485	5.91246	36.8016	2.85969	40.0111	10.9528	160.323	41.8721		26.3455	40.2427	47.452	54.2102	103.544		30.6677	107.539	4.44817	80.1666	47.8827	9.27677	99.0107	66.4998	33.6998	44.3541	76.912			90.4199	143.073		88.5031			38.6767	58.4592	79.5973	108.265				76.2347
A0A0G2K5L1;A0A8I6AEP7;A0A8I6AQL3;G3V9W9	85.4222	81.7882	96.5774	95.8307	75.3346	100.705	102.04	101.492	104.166	91.6003	71.3457	123.428	104.058	144.067	93.534	137.021	88.2338	106.405	82.6039	135.017	163.762	203.179	124.967	138.105	135.647	159.484	112.695	172.743	99.9666	180.838	73.1259	130.835	180.844	188.503	253.408	219.246	150.009	184.172	104.863	136.076	141.01	72.6214	120.684	132.596	135.553		84.0607	162.851	148.769
A0A0G2K5M9;Q2I6B1;Q7TP16	79.3792	61.5126	60.9877	47.4358	82.1281	95.0534	115.067		234.861	321.447	557.503	386.138	456.748	441.597	128.598	317.672	870.499	489.573	252.954	428.636	338.088	390.686	370.471	185.253	537.787	449.456	149.214	308.73	390.527	309.841	357.037	217.018	562.335	324.593	294.631	193.737	445.194	504.382	363.356	303.515	164.288	315.091	524.488	152.224	1075.92	530.558	257.614	180.269	312.095
A0A0G2K5R3;A0A8I6AMS6;A0A8I6GL89;F1MAA5		12.7727		36.3604	21.67	15.2004	24.2467		26.2389		16.1113		23.7436			28.7601	14.5149	28.5366	14.3054	1.32672		9.52544	14.5248	26.4959	24.8809	10.6863	26.3129	21.147	10.1946		19.2807				21.1279		44.8672		41.8656		61.9849	24.685		25.0635	71.8168
A0A0G2K5U4;F1LPL5;Q6IE11																			6.20657																												30.3969
A0A0G2K5U5;F1M7H2;P15083	1319.18	621.065	2888.39	906.339	1114.38	748.96	1687.68	1694.98	1163.16	1394.52	2453.53	923.284	1132.58	2127.46	2478.69	1558.87	1087.55	1299.52	2987.64	1395.58	3593.67	2819.56	2035.34	1122.72	3035.02	1738.23	2858.15	1352.54	1785.39	2173.54	1620	1342.34	2739.54	2026.48	2660.54	1339.59	1870.32	2233.45	5783.85	1021.04	2911.55	763.613	1406.36	1205.79	1108.16	2359.46	1959.29	1783.07	1591.56
A0A0G2K623	80.0644	57.1082	122.907	83.0426	53.6556	78.0008	47.0582	131.887	61.1884	49.8474	172.823	74.6085	106.187	342.106	139.477	267.993	76.5411	108.761	532.254	277.991	658.875	502.078	80.2526	141.334	226.577	138.924	168.764	106.358	207.18	294.635	165.452	380.314	256.227	1330.6	284.915	127.825	151.391	198.713	155.998	97.1918	50.4174	144.918	90.1541	281.488	61.2264	192.617	135.034	116.991	170.754
A0A0G2K648;A0A8I6AU87;A0A8L2Q8S0;Q4V7A0																																										96.9618
A0A0G2K659;D4ABW9						26.1462				11.322		15.3968		151.94	19.1273					17.0147			19.8082																	64.9183		22.8709					17.9155	38.5957
A0A0G2K664;B1WC57	420.511	213.343	280.851	246.362	342.971	242.366	248.262	358.088	228.545	252.84	174.079	190.572	285.525	137.159	371.947	210.7	129.581	152.698	243.351	165.157	197.77	202.806	187.645	246.813	203.406	266.167	256.766	327.574	216.932	187.154	195.219	205.795	218.548	194.667	244.188	300.757	253.313	218.802	156.891	311.076	253.518	193.346	141.581	228.159	207.876	323.17	178.278	231.658	157.275
A0A0G2K673;F8WFH8;Q6P7B0	123.457	83.0214	127.316	121.44	121.84	129.583	124.218	164.307	100.007	95.8646	109.865	109.096	117.472	81.358	110.14	109.302	137.344	81.7178	94.5698	95.5754	131.111	94.3862	109.964	119.12	95.8888	88.3763	131.79	103.166	96.5194	117.456	99.3433	103.359	121.961	84.7041	124.853	137.166	88.3694	143.731	132.512	98.5591	121.4	116.041	125.758	113.982	165.993	84.562	116.026	99.0698	97.2478
A0A0G2K695;A0A8I5ZNP5;D4ACN7	105.412	163.159	80.0909	111.978	105.966	146.716	128.281	123.737	150.518	101.902	118.121	136.477	156.334	175.91	125.592	148.481	145.29	148.086	104.557	154.438	164.054	181.346	95.1907	125.38	151.834	135.716	157.352	139.865	114.987	157.029	90.5481	170.621	212.533	152.046	139.214	197.674	147.495	174.645	189.262	146.947	179.709	127.173	191.547	138.266	148.401	210.499	98.3538	108.737	140.413
A0A0G2K6E8;A0A8I5Y1R0;A0A8I5ZJK4;A0A8I6AXC7;A0A8I6B3N0;E9PSJ4	31.9763	63.8583	17.6852	82.862	23.0308	36.2359	56.1631	30.8808	68.682	42.8765	75.616	59.9573	46.6489	79.1621	31.2527	64.3139	76.5369	49.3775	50.5045	85.0503	47.21	41.8565	40.6395	46.651	64.3524	7.1804	73.3954	42.7066	47.9313	95.8562	38.0886	46.5983	68.6782		87.3863		23.1182	88.4998			137.433	38.5632	91.7089	38.6348	174.317		28.6516		76.7494
A0A0G2K6F4;Q9JMA8	54.5162	64.7615	108.746	44.2954	47.465	89.381	114.089	101.872	44.0992	49.3687	38.7385	73.0262	137.492		175.578	88.4028	23.1308	70.7415	117.558	23.9579	58.0277		161.238	89.2854	47.1589	105.538	79.533	146.147	92.977		145.912	98.8411			104.206		21.657			146.308	33.7628	144.299	47.0124	93.5496	29.09		130.698	96.329	54.752
A0A0G2K6H2;A0A8L2QW65;P57113	555.575	1167.42	355.961	437.948	597.611	736.383	448.194	333.625	964.291	644.283	686.459	722.138	647.559	879.842	305.436	589.779	1076.25	1170.83	426.881	1105.69	555.384	951.616	564.063	580.393	680.959	705.359	679.945	789.986	767.423	961.023	524.648	499.84	772.246	1025.2	564.546	648.206	804.875	1047.97	865.075	622.214	749.885	990.833	833.14	714.425	839.732	1087.64	423.482	471.937	891.256
A0A0G2K6J2;A0A8I5ZK64;A0A8I5ZQ41;A0A8I5ZV08;F1LPA4;O08874	43.9802	67.1445	44.439	41.3928	40.1911	55.4479	37.6777		62.8033	46.1402	101.706	47.7504	73.0376	120.376	97.8432	117.272	189.058	174.953	62.253	198.135	115.123	131.905	105.863	88.3741	150.785	79.171	134.362	92.7157	100.145	156.239	99.2991	74.5212	142.541	118.772		156.543	141.953	171.658	96.0838	82.5158	243.595	118.641	231.072	74.0835	211.574	178.609	69.496	70.9474	171.526
A0A0G2K6K1;Q9EPI1	48.8168	31.6964	128.691	63.3085	29.6854	16.4305	47.4587	121.624	34.6508	9.24222	36.53	43.6461	59.832		114.147	24.3246	30.1056	28.1781	53.3174	48.867	249.722	37.2673	95.5625	80.7191		70.7888	119.986	71.3333	68.324	102.72	129.946	95.6558			71.0668	123.677		169.089	70.5232	133.845	97.8456	64.4043	83.0537	146.223	138.913		117.94	133.119	52.1483
A0A0G2K6L6;A0A0H2UHG7;A0A8I6AG52;D3ZZK1;P60868	82.7054	64.258	91.5715	140.581	87.1108	85.5814	89.9669	105.879	100.996	82.8698	115.406	107.541	54.7092	289.908	103.865	120.924	106.9	91.3512	116.273	164.379	107.938	90.4249	60.8143	113.337	110.712	94.9229	107.738	116.492	107.436	137.266	73.2934	177.023	127.614	149.865	136.239	135.706	174.521	193.461	107.72	90.0165	107.374	71.1595	111.58	155.757	88.6879		131.64	127.59	92.766
A0A0G2K6P7	573.531	257.069	449.714	454.605	396.501	245.649	387.828	624.198	678.296	747.467	1244.16	368.751	493.326	697.71	602.706	513.449	548.694	1977.84	811.68	667.962	573.457	1073.67	525.136	1716.3	547.49	3183.03	433.072	2065.94	539.88	746.661	1289.05	948.517	872.168	1166.99	1899.5	779.806	1014.72	1188.81	3625.22	1227.25	1394.08	1231.2	1082.87	4826.23	1058.79	6081.45	2140.15	584.65	782.293
A0A0G2K6Q5;A0A8L2QM79;Q6MG06				16.7884	22.5166	27.7494	39.3938		35.2031	13.7911	27.0804	9.33787	29.1974			23.0613	57.6075	33.0907		35.0145			33.6405	10.1242		22.6284		20.7884	5.26003		18.8407	21.2955
A0A0G2K6S0	199.782	93.587	190.777	225.023	210.81	67.6035	257.094	268.294	67.0326	180.923	66.7385	70.2835	116.145	269.412	172.546	100.994		129.119	214.009	102.38	144.75	103.759	142.383		198.779	268.387		128.189	127.907	154.277	174.859	105.053	150.438	117.403	158.289	146.556	199.003		115.213	164.053		71.0832	73.4545	87.3148	157.865		172.806	160.027	86.9334
A0A0G2K6S9;A0A8I5ZNN9;A0A8I6A8G7;E9PTU4	314.632	360.44	500.553	399.069	281.059	322.833	306.793	427.264	416.469	252.988	369.815	357.263	383.7	458.738	246.113	406.144	302.705	358.93	333.339	373.561	375.229	513.726	341.186	420.549	506.121	285.196	403.529	360.287	334.483	372.909	290.227	723.582	380.701	344.913	329.341	431.03	292.314	330.024	366.877	503.848	395.854	284.236	540.458	414.314	421.378	335.675	361.862	346.512	241.497
A0A0G2K6U1;A0A8I6AP08;F1LQ81;Q9QUL6	126.946	207.139	136.61	152.584	153.701	146.144	147.197	156.537	223.507	146.829	236.338	193.586	166.911	279.703	140.836	176.591	219.861	217.945	169.641	233.834	230.551	214.262	173.781	174.598	217.167	157.529	245.249	223.286	165.185	244.802	147.354	196.986	271.572	222.495	188.028	243.016	192.042	247.943	244.989	143.605	215.093	204.097	292.257	187.425	288.945	353.546	165.977	156.522	211.774
A0A0G2K6Y3;A0A8I5ZRE3;F1MAG0	106.73	51.4719		57.2628	52.2823	45.8604	57.7245		92.0339	33.6651	115.368	66.4718	102.944	71.3891	88.5	108.39	128.516	51.4842	52.645	89.5629	103.127	121.251	62.5231	48.9126	57.6745	49.2839		90.1232	107.229	52.9458	130.41	77.9699	84.3627			96.3064	60.2091	238.586	94.5916		116.898	130.259	126.889		189.676	114.797	85.2881	83.6195	96.7072
A0A0G2K6Z6;A0A8I6AF87;A0A8L2QYB7;P29288	557.562	391.465	411.166	379.816	457.129	481.47	449.793	484.284	469.008	461.256	372.184	337.639	544.348	389.202	323.039	406.905	279.458	276.141	286.434	210.201	568.657	400.513	304.176	398.244	680.662	916.675	427.361	563.582	791.667	522.637	1061.66	668.586	419.484	527.833	611.541	1512.91	793.363	568.457	347.893	917.817	913.307	515.427	610.806	1002.09	922.556	627.782	916.43	1606.42	649.151
A0A0G2K706;A0A1B0GX57;A0A8L2Q099;A0A8L2R8R8;O70489	1568.46	1022.78	1857.53	1325.18	1498.12	1175.81	1764.6	2361.27	1057.43	1490.23	1159.03	1166.47	1444.08	1885.83	2469.56	1595.03	1156.14	1409.5	2127.75	894.708	1643.92	1930.4	2043.34	1561.59	1468.01	2100.61	1483.56	1423.77	1429.45	2359.75	2220.62	1600.27	1690.04	1240.25	1930.11	1212.93	1620.06	1718.01	1251.08	1548.19	1416.7	998.474	1143.54	1488.24	1035.01	1644.45	2053.22	1622.04	1342.73
A0A0G2K719;A0A0G2K9N3;A0A8I6A0F3;A0A8I6A7A4;A0A8I6ACZ0;D4ADE8	47.3278	77.746	45.17	59.3519	57.4816	49.5199	59.5757	73.8968	85.5158	64.3912	95.2616	64.3468	65.7208	160.275	60.9545	67.7853	106.54	89.3012	74.8369	93.4924	92.4304	102.904	48.8607	58.1239	78.8835	53.4584	93.8425	75.822	81.4645	97.0617	55.1609	64.6318	117.953	117.446	91.417	108.508	100.753	142.437	107.44	88.243	79.2146	89.6503	88.627	97.0275	104.074	102.807	56.5922	59.1934	86.4252
A0A0G2K722	10821.9	758.686	3379.25	1604.64	5048.82	1775.91	3483.16	318.386	1273.54	3249.03	1601.04	912.693	3871.07	583.53	412.293	954.007	1381.7	1540.29	3728.41	303.009	2634.18	1440.76	2911.61	1364.5	2353.72	4298.77	1547.65	794.723	2220.71	1840.41	3731.45	619.632	301.211	1243.42	850.573	92.3217	856.498	216.962	1250.9	502.208	941.293	516.83	278.979	506.026	232.18	254.121	1855.28	1473.45	1227.79
A0A0G2K724;A0A8I6ADP8;Q4G009	254.909	236.55	251.796	180.085	182.941	199.216	196.12	199.524	265.944	185.823	257.181	190.96	207.756	380.05	151.18	128.037	309.025	366.055	205.362	329.696	258.144	325.614	225.909	149.168	258.415	198.615	279.051	218.324	250.758	388.219	125.922	230.105	388.813	342.168	230.997	339.433	365.743	408.081	482.103	259.047	375.008	313.329	602.029	278.394	503.75		229.779	257.281	291.529
A0A0G2K737;A0A8I5ZWH0;A0A8I5ZXD4;A0A8I5ZZI7;A0A8I6AHS3;Q920J4	182.037	205.699	186.659	193.487	164.118	145.552	164.556	155.118	289.111	178.424	253.235	169.109	220.675	215.022	165.028	243.364	285.001	237.638	222.466	233.446	316.193	209.656	238.878	201.046	290.939	166.133	298.284	198.484	247.061	239.515	204.405	238.691	234.342	255.171	184.039	224.655	260.067	359.07	207.305	220.016	377.229	184.916	336.171	238.597	405.071	289.532	141.326	215.747	280.528
A0A0G2K739;A0A8I5ZTF1;P61078	408.106	802.809	379.166	467.245	433.86	698.61	507.628		699.26	656.634	589.832	578.84	483.32	803.262	244.406	437.758	716.19	693.949	322.484	764.104	483.438	772.73	376.834	459.253	543.692	396.979	420.421	591.229	544.331	470.402	319.429	407.058	550.801	728.754	332.628	590.966	629.09	863.879	671.812	560.767	687.872	874.26	819.154	429.759	1052.71	544.325	444.075	259.948	649.625
A0A0G2K743;D3Z8D7;D4A636;P62856	46.9063	39.5311	72.601	108.559	101.314	105.706	232.829	242.507	259.635	254.045	141.175	251.262	221.258	651.882	304.269	356.497	270.19	301.599	343.218	236.155	260.186	484.081	485.268	270.993	405.627	472.812	401.447	360.374	275.181	346.035	312.497	510.008	244.983	324.124	222.125	378.434	276.399	330.203	283.649	455.66	296.028	127.552	209.94	365.44	103.607	620.646	159.261	282.775	203.84
A0A0G2K754	40.7156			48.1624	24.628	16.0823	22.1236	111.185	21.386	18.1925	17.7578	27.6909	22.2277		20.122	21.3615			59.9371								104.088								83.4525		44.004		31.8464	56.4888		14.2785	23.519				18.225
A0A0G2K797;A0A8I6A8T7;A0A8I6AMU8		83.2452		43.956				54.5522	504.001	53.1814	223.404	159.952		2250.88		343.406	740.153	1312.6	49.9587	1147.25	510.627	378.802	73.4796	77.2355	424.061		172.811	57.6841	76.5148	1104.2		119.986	1129.04	1719.31		147.774	1135.13	1201.06			702.191		99.4091		110.538	1987.33		158.545	424.492
A0A0G2K7A4;F1LM78;F7FHR5;P50170	96.9163	38.1315		128.691	59.981		105.426	120.382	31.2848	203.517		533.388	147.845	115.051	97.7221	98.0864	76.6767	87.672	441.241	53.7694			238.353	146.837		1135.38		190.335	109.65	222.913	295.319		74.7549	166.937	692.853	62.878			302.484	751.611	164.004	364.794	28.9005	246.383	105.053	941.447	366.979	73.9302	144.498
A0A0G2K7A5	90.1915		278.697	139.942	506.247	383.054	5.73634	1980.83		17.6985	25.0562		12.5114		927.027				274.156							528.353					72.7261											328.46					359.759	237.015
A0A0G2K7A8;A0A8I6ADK3;A0A8I6G5V9;D3ZUU8;F7F3C3;Q99MS0	17.9811	42.823		22.3416	44.1739	46.6549	61.566		98.3727	81.9486	89.6773	130.829	41.2886	130.082		80.3932	132.85	70.0195		76.7607	165.74				208.87			98.2828	117.9	130.369		166.306	68.518	163.017				175.157	254.741			60.0888	70.9398	87.717	115.052
A0A0G2K7B4;A0A0G2KB31;A0A8I6AHA6;Q05511	569.493	284.539	554.72	332.674	461.377	381.051	432.798	512.346	349.37	352.786	338.896	350.811	341.281	307.76	515.759	440.522	284.219	300.025	338.762	285.107	379.751	364.665	455.709	412.562	467.444	444.594	411.75	379.41	350.964	409.957	500.035	421.725	365.945	360.118	461.238	400.307	439.306	302.829	453.864	399.352	480.157	365.915	279.807	456.352	361.911	298.468	407.4	514.528	338.843
A0A0G2K7D7;A0A8I6A485;A0A8I6A5J1	93.4864	30.9447	424.034	152.793			34.5957	853.178	25.4041		503.854	137.385			454.577	163.402			243.229		83.4317		51.7147	53.7244	27.1678	144.534	55.2936	126.432				129.827	157.965		1023.25	143.627			260.654	180.811		62.652		349.236		248.095		92.3827	52.5309
A0A0G2K7E3;A0A8I6AI09;D3ZDE9;D3ZKU5;D3ZVF5;D3ZVY6;D3ZX87;P62902	175.635	87.086	254.361	186.725	227.7	207.14	186.668	224.062	287.799	267.772	169.313	235.599	122.629	783.844	204.231	386.654	362.486	342.264	269.764	454.209	265.171	237.589	263.254	365.794	368.256	229.037	536.002	299.893	237.006	355.311	164.94	579.65	169.141	259.126	348.08	247.874	364.057		119.267	262.05	249.59	150.54	190.427	344.938	109.65	197.269	228.04	213.145	362.974
A0A0G2K7F1;A0A8I5ZXN4;A0A8I6GC60		28.6902																	27.7697	18.7197	153.503	151.202			60.7768		20.4082	22.7541		74.1821	21.0634		58.7999	466.824	173.594	70.4647	116.949	1544.53	91.8391	82.0098	301.817	46.6688	81.0312	211.869	80.5989	313.458	42.9704	171.283	444.046
A0A0G2K7F6;A0A8I5ZTS6				121.634				92.1818		64.4881		61.5429			84.7934	78.4086	50.4911		434.865		114.228		53.2698			70.1079		107.834	31.0371						59.4738				67.6	160.925		40.0451	58.4794	43.7679			36.6075
A0A0G2K7H6;D3ZHB5	36.7643	100.285		90.7187	118.92	112.792	97.1417	112.315	129.545	122.164	115.819	186.342	104.6	125.756	122.15	101.491	183.24	159.002	164.468	120.482	140.165		173.248	131.7	50.1841	129.745	82.4062	103.265	143.014	156.837	103.228	104.254		145.66	227.646	69.9821	88.6349	192.308	211.678	186.927	179.392	180.005	108.24	113.8	136.548	245.098	125.952	71.9513	140.464
A0A0G2K7K2;Q9JM53	234.758	144.051	352.945	242.782	166.985	117.487	121.355	226.628	105.586	157.869	157.024	212.357	118.681	190.001	225.541	162.096	112.498	124.623	251.941	124.749	328.179	325.707	138.758	159.602	118.149	221.092	202.308	155.353	156.3	157.81	251.346	198.986	175.921	76.0577	201.398	251.831	209.701	335.654	219.386	282.744	177.953	197.916	158.809	282.007	154.852	269.333	273.901	225.403	115.478
A0A0G2K7L8;F1LMS5;P49744	422.898	79.3824	954.615	307.337	185.93	151.268	255.896	527.578	148.22	119.37	694.832	271.361	211.592	115.801	388.675	498.876	140.064	137.699	583.684	291.76	339.003	313.311	220.432	335.359	295.758	100.425	261.91	262.312	124.694	60.1948	185.842	270.837	139.239	80.4709	258.81	256.527	124.435	69.5338		335.633	178.32	75.7307	25.291	291.74	49.4485	385.688	120.11	337.725	46.8906
A0A0G2K7M1		223.607							512.756		121.156		90.4235	259.607		222.709	355.461	212.741		485.946	143.313	167.28	58.6223	84.5879	224.943		181.463		319.286	339.904		188.253	689.944	236.86		599.641	679.282	620.581	170.275	169.423	456.926	312.106	855.624	231.053	1070.52	379.696	393.652	317.015	443.578
A0A0G2K7Q2;P34080	2723.93	2150.5	958.685	3968.68	4588	6117.92	2341.08	1501.88	1512.61	5124.09	2713.77	1944.28	2290.18	4376.82	843.353	2971.84	2813.73	3535.22	1457.63	4923.79	2822.9	3430.48	1885.78	2457.61	2281.88	1180.21	1540.63	2213.51	1368.53	5404.31	1148.39	1580.28	2573.45	2394.55	843.854	2082.48	1866.72	2482.09	1985.34	1834.87	1521.9	703.875	1757.21	844.353	1741.87	2032.18	599.483	842.766	2589.98
A0A0G2K7Q7;A0A8I6A841;A0A8I6A860;P35559	236.714	284.899	333.953	259.132	224.984	233.598	222.544	257.934	308.103	234.546	350.678	259.533	291.026	550.538	284.563	263.231	315.19	259.669	311.139	355.564	350.416	319.848	258.075	257.501	331.136	234.015	395.666	242.045	214.353	249.815	274.251	232.049	301.872	219.163	277.78	279.224	209.199	249.544	310.96	267.101	278.449	270.496	359.599	257.156	407.448	436.87	310.815	231.141	230.907
A0A0G2K7Q8;P85968	629.945	524.958	634.768	773.217	580.033	549.77	522.436	612.794	567.29	534.67	540.02	474.218	661.569	386.806	538.782	500.367	628.494	409.804	542.586	431.482	510.345	502.234	528.405	604.946	541.82	494.641	567.917	544.235	574.451	416.185	613.235	747.357	464.098	393.284	440.712	639.437	456.958	454.098	504.796	753.791	534.905	451.562	651.106	578.579	686.499	676.233	638.868	513.829	505.231
A0A0G2K7Q9;A0A8I6AJU2;A0A8I6G960;F1M5N7	1315.11	1780.39	1366.34	1955.96	811.014	1847.89	1166.46	2235.81	1715.93	1318.92	1063.59	864.24	1442.33	2123.25	1819.67	1379.67	1637.14	960.386	1631.32	1879.88	1661.07	1442.14	1197.08	1261	804.498	1163.29	1750.57	917.987	1023.31	1101.58	1182.77	1079.85	1702.81	1376.76	804.209	1815.67	1399.99	1728.64	1256.62	1521.29	1607.28	1713.19	2240.86	1677.13	2442.29	1684.4	1481.81	1576.59	1227.04
A0A0G2K7S7;Q6MG19	1170.49	566.031	1240.35	804.434	1015.56	908.746	1238.15	1091.73	866.287	1218.93	1105.11	889.708	905.19	1173.1	1147.25	1091.58	792.372	950.02	1179.96	780.047	1471.58	1204.36	1439.38	1202.09	1319.71	1150.58	1332.03	1162.42	1072.98	1055.91	1173.89	1260.45	907.547	873.095	878.707	1114.5	1114.56	1079.81	357.479	1104.62	1116.87	698.7	867.679	1041.53	868.97	951.883	989.13	1038.27	1131.98
A0A0G2K7T2;A0A8I5ZWN3;A0A8I6GLL8;O35826	6.51042	27.9307	17.6374	36.9358	25.5146	22.9904	6.90685		36.965		27.4956	24.4938	10.6734		36.4741	5.36454	28.2348	18.1026	62.3058	26.4936				33.5369		24.0035						26.33	27.2027	16.3811		32.186	12.5323	34.5591				16.0075	9.70166	19.0223	35.981		27.3787	41.9309
A0A0G2K7T5;A0A8I5Y7T7;A0A8I6A2X6;A0A8I6A8I8;A0A8I6AAD3;A0A8I6GLZ4;P20651;P63329	210.143	188.046	210.401	185.55	140.293	169.129	177.792	210.458	192.422	141.792	151.398	126.054	204.189	246.468	270.89	126.562	192.963	189.646	222.081	204.185	167.974	238.557	152.108	140.37	158.095	146.444	188.608	135.195	156.914	198.254	148.592	190.709	168.678		201.322	123.454	146.981	168.604	173.722	198.072	158.898	143.949	192.098	264.141	194.486	172.666	225.537	139.526	125.129
A0A0G2K7V6;G3V7E1;Q8K4R8	50.793	163.469	97.6929	57.0718	92.4958	183.178	207.2	48.3378	303.395	181.759	473.729	174.387	277.821	79.1836	157.322	160.536	377.963	140.543	98.6361	155.397	174.286	266.49	174.63	166.402	257.169	174.344	304.829	219.755	279.215	109.639	259.405	181.666	148.31	171.977	214.534	190.804	177.758	197.576	481.648	133.909	338.778	236.588	370.693	143.163	340.762	168.445	111.96	85.8778	283.978
A0A0G2K7W2;Q5XI42	37.5533	264.281		103.084	64.2462	160.273	54.3087	46.5989	204.077	181.039	120.239	188.668	72.6814	370.606	61.1965	117.915	181.478	367.783		331.308	178.045	268.166	96.9491	102.772	85.7994	108.908	83.6112	125.316	54.4492	220.499	61.8455	123.522	263.43	287.224		201.962	183.944	617.078	116.543	281.972		274.119	114.178		133.153	436.871	43.8059	106.569	163.612
A0A0G2K7X3;A0A8I6AKM3;A0A8I6ANM3;Q9EPJ0	141.948	34.1927		207.512	156.344	124.712	116.434	97.9211	85.8313	94.2542	33.166	57.9378	140.44		79.605	60.5446	50.2722		137.427		46.9841	70.4029	83.8575	60.0772		79.4537	98.0866				48.994	68.3507		54.6836		99.4715					28.5689			93.7313	56.4803		94.9158		49.2814
A0A0G2K7Y0;A0A8I5Y5K8;A0A8I5ZT27;A0A8I6AC67;A0A8I6GMN2;A0A8L2R7U2;A0A8L2UIA6;Q63135	77.4636	143.738	16.8093	52.8005	71.4924	49.879	61.3915	81.7923	85.3981	98.3848	192.891	147.714	139.036	120.768	104.292	108.103	90.9289	166.195	111.597	138.432		152.533	147.295	118.349	68.8343	114.808	176.503	133.031	137.625	71.3365	127.441	128.31		151.027	102.775	211.334	82.1698	144.681	326.842	188.652	166.734	111.864	211.772		175.212	81.1717	116.346	113.48	263.533
A0A0G2K7Y5;A0A8I5ZXK3;A0A8I6A4V0;A0A8I6AQN3;P97531	94.5522		239.596	194.674	42.11			104.536				167.336	68.8438		112.825				457.713	53.3793			439.29	134.854	309.355	4068.61	780.522	482.726	800.565	349.238	1073.48	592.175	373.721		744.428	800.47	270.215		515.254	1109.26		438.48	121.331	162.576	220.328	576.904	608.304	398.58	271.966
A0A0G2K7Y7;A0A8I5ZRP3;A0A8I6GJ20;D4AAG4	101.498	87.2653	88.8884	62.3527	52.6714	35.3759	79.934	90.7726	79.3959	60.7374	133.274	105.256	48.6787	47.4948	41.8509	75.0091	122.152	102.711	69.2153	99.1781	84.1342	112.508	85.7453	70.3536	87.2992	53.2293	103.462	85.238	49.4501	59.0894	61.959	58.9994	98.0408	106.853	80.9932	89.8645	55.2875	98.3755	99.6416	62.6934	92.3473	48.8993	164.968	71.1148	82.9093		58.1856	67.1388	41.0066
A0A0G2K7Y9	287.091
A0A0G2K7Z3		175.509				63.4078			290.883		152.015		92.971	371.103		186.572	252.58	247.73		477.543	143.959				243.421					170.082			629.05				408.194	426.642			304.452		190.995		350.466	459.835			202.094
A0A0G2K824;A0A8I5ZKL2;Q5XIC1	31.2459	105.44	71.6877	63.6801	119.439	164.464	144.364	186.124	30.2431	20.6346	137.308	205.276	23.158	260.505	96.0947	123.028	148.17	109.102	127.256	130.397	223.437	154.487	109.476	116.062	82.1691	132.246	135.154	89.2895	108.892	145.633	92.3843	128.367	206.219	199.063		120.913	120.11	160.461		92.2052	113.934	111.146	135.127			335.547	115.732	77.9996	121.929
A0A0G2K828	1755.08	493.967	3136.6	1400.42	1396.28	788.988	2123.51	1601.35	429.595	1048.03	1251.72	662.179	647.421	314.879	2457.26	605.795	469.001	293.211	2113.7	374.746	696.946	409.127	1237.71	534.863	775.685	858.229	853.118	578.203	654.818	382.365	1747.02	790.193	540.214	367.36	1323.49	309.486	323.53	312.509	1727.58	554.884	468.504	354.091	653.397	601.003	489.678	268.133	1398.26	966.46	330.593
A0A0G2K845;Q8K3R4	803.689	439.387	735.073	824.075	791.094	761.152	827.458	1039.71	287.994	1199.08	480.212	404.63	681.52	246.025	629.8	457.273	259.965	263.196	462.583	495.1	442.881	463.241	502.388	477.499	578.043	546.028	842.421	338.365	635.686	363.712	578.795	416.262	255.155	394.667	541.76	342.361	353.946	204.55	452.419	675.916	387.461	373.205	281.242	505.037	330.093	309.546	514.489	573.816	378.463
A0A0G2K865;A0A8I5ZRF0;A0A8I6A1M2;A0A8I6A482;A0A8I6A6K8;F1MAB9	29.8754	37.9013	43.6849	60.2184	35.7733	51.2338	27.2306		46.4513	44.5287	62.1655	60.5254	100.532	80.1484	62.7419	98.0225	54.3493	87.6968	104.721	99.1187	70.7098	51.2462	97.7951	75.7866	51.4824	57.9579	52.4059	57.4266	41.2606	63.2099	46.7243	64.5928	78.163	65.5744	75.2179	54.4448	18.4444	46.186	55.6571	49.3628	47.2717	48.1185	57.1448	59.3171	75.4505		43.5006	99.1878	50.4896
A0A0G2K896;A0A8I6AEF9	4676.4	2808.69	10974.1	7410.73	2844.15	2654.11	5037.28	5631.32	1863.51	2546.89	4053.03	3887.49	2384.53	1394.47	5587.68	4207.77	1324.62	1432.88	5927.02	2495.42	1856.67	1412.81	4002.18	4719.89	1871.73	2988.05	2836.67	3374.58	1969.07	1318.03	4191.41	6325.71	1490.5	1203.62	3405.01	3719.88	1980.77	952.406	2320.15	5190.74	1591	1632.9	2179.33	4621.86	2163.13	1688.02	5739.8	6663.2	1663.32
A0A0G2K8B4;Q07969	201.709	147.504	114.053	260.081	110.721	103.024	161.802	260.533	182.389	111.327	115.539	197.143	149.633	257.98	310.88	144.198	149.511	116.317	172.729	162.658	430.054	223.54	154.764	229.197	239.463	200.096	221.256	221.968	161.999	245.624	183.013	186.719	343.464	241.249	480.043	254.304	254.85	286.753	473.01	238.27	415.898	172.576	243.723	229.977	209.812	338.389	254.69	289.925	282.506
A0A0G2K8F6	1899.2	1502.34	1767.23	1742.59	2280.15	1804.89	1493.83	1945.25	1462.27	1478.93	1170.22	3002.42	2017.64	1363.2	1351.7	3105.22	1426.31	1572.97	1768.1	1175.65	1870.86	1418.47	2013.5	3207.58	1695.54	2181.78	1183.48	3225.79	2058.63	1393.38	1198.15	3422.83	1527.59	1664.4	2074.39	2164.06	2029.03	1117.19	905.404	3221.73	1508.15	1289.59	1056.84	1899.18	1013.42	1161.3	585.975	2237.07	1593.89
A0A0G2K8H2;D4AE71	1004.51	473.177	1016.84	1112.25	967.071	798.046	1167.23	1377.81	491.003	950.182	587.797	811.357	780.021	818.146	1169.43	866.855	536.426	652.557	1022.99	581.97	956.168	767.333	986.622	1047.17	735.636	1048.45	856.319	1059.02	790.512	921.741	966.53	1063.41	879.049	701.004	1268.5	909.433	836.2	668.264	524.352	1013.83	668.603	613.99	617.441	1060.47	516.736	859.82	1011.71	1098.68	797.875
A0A0G2K8H6;P00786	12972.1	3678.3	6572.24	6558.76	6738.87	4250.96	6061.61	6362.41	4152.48	9054.44	4319.41	3950.71	6173.71	4844.36	7802.84	4569.47	5137.6	4482.93	7901.29	2719.06	6655.76	7745.83	6728.15	7043.53	6424.83	8999.94	6230.74	4752.61	6578.9	6595.88	8788.56	5983.44	4489.89	4725.92	5881.82	4080.38	5174.9	7144.96	3637.81	5666.99	6477.83	5199.32	3591.9	6207.73	3632.59	3855	7641.84	8021.29	5887.08
A0A0G2K8I0;A0A8I6GGG5	33.3903		48.9629	30.2984	19.4155	19.7347		85.4806	16.1235	16.3223	11.8365	19.5136	31.7567	24.0149	45.7292		28.3661		13.4937				27.6875				29.9461	34.2662	33.2294		9.37425			47.7482								34.2316			42.0012		4.65092
A0A0G2K8I5;D3ZG18	408.317	138.736	282.054	322.018	308.501	174.576	258.583	492.424	319.967	221.438	252.61	295.423	229.028	492.54	315.132	436.527	284.138	398	425.795	382.995	566.556	405.445	389.534	438.206	502.437	326.382	360.844	428.413	357.302	330.875	376.516	412.478	432.158	445.973	598.086	466.547	607.528	476.205	174.023	280.114	654.843	192.462	247.303	390.981	338.163	181.76	283.944	427.394	464.208
A0A0G2K8K3;Q64268	3160.93	1151.07	5127.07	3982.19	2553.59	2439.64	5711.22	4024.32	953.225	1014.74	1719.82	2015.01	1304.5	819.652	2477.49	1974.48	603.042	458.861	2250.08	1151.75	989.875	708.745	1821.8	1648.89	1064.07	1016.35	1157.43	1674.55	1005.09	691.262	1635.43	3567.28	762.085	503.126	2026.07	2112.63	791.279	456.899	1081.25	2357.51	799.168	470.453	1091.52	1554.04	738.203	636.944	1638.59	1616.4	630.915
A0A0G2K8K8;P20766	21.9645	32.6032	5.60395	36.74	19.9563	36.8061	11.2966	68.4261		25.8666	7.22652	17.9483		58.0633	26.7743	20.7617		38.0974		27.2042				3.33012		23.6098	12.6934					57.3916							28.5261			15.2121		75.7457			30.0177	8.15469
A0A0G2K8N8;A0A8I5Y0H0;A0A8I5ZSD2;A0A8I6GLA1;F7FMJ3	43.2878	116.768	101.74	47.5667	56.2333	39.4331	65.9985	81.5947	43.5605	32.068	35.1496	43.6531	27.7447	140.068	71.0727	46.4243	34.6126	64.0766	64.6786	131.165	92.2786		57.5524	48.9617	78.2843	84.4858	163.645	128.355	178.846	60.5903	67.8501	157.909	137.068			67.7129		180.515	205.424	89.4987		42.5337	30.3425	122.501	141.406	220.499	78.7284		76.9435
A0A0G2K8N9;A0A8I6AQL7		27.3257		14.1714	8.44766				13.3562	16.8345		15.4209	22.0344				27.0619	15.0601	14.7824																					16.9841			26.2852	42.2298			45.7602
A0A0G2K8S1;A0A8I6A5L8;A0A8L2QBZ1;Q5RK27							3.95603		9.61844	9.249	13.2506	10.3918	3.20246			2.82023	7.68417			1.81693		6.84161	11.2067		8.95727	11.2933	10.0538				16.6249			13.932					8.2548		9.87211		5.37657
A0A0G2K8S6;O88941	54.3819	20.9613	35.5546	49.7328	3.84729	54.5662	41.0926		36.4938	13.4889	63.6368	53.492	63.0569	65.3488		55.8464	44.1559	35.9513	4.0764	35.2632	49.2364	31.6232	62.218	72.0367	34.5803	98.6349	55.8078	90.5057	50.0352	111.917	79.5802	50.066				105.976	106.849		63.1265	104.01	55.1659	147.958	80.7454	419.197	120.121		196.464	163.285	98.2702
A0A0G2K8T0;A0A8L2Q768;Q6P7S1	9791.29	5416.1	5021.02	8341.98	7516.58	7754.58	5859.45	8583.94	3501.8	7646.91	3205.62	5742.58	5137.19	6035.96	4373.94	6168.98	4530.96	4495.31	4861.52	3689.95	6095.07	5061.7	5568.86	6659.44	4391.81	6914.14	4234.63	7240.79	6444.23	8231.81	5905.98	8644.49	5264.89	5703.67	7232.53	5896.56	6269.5	5563.77	6662.82	8024.52	4467.98	4714.48	3890	7948.77	5489.45	7178.73	6567.01	7814.96	5111.41
A0A0G2K8V0;A0A8I5ZPJ0;A0A8I6A1C0;F1LPJ1	97.9739	55.2306	121.606	58.6986	96.0638	95.4612	124.203	229.717	104.687	161.991	138.196	150.728	95.2689	384.908	151.158	200.416	113.962	192.285	158.894	153.575	323.232	319.685	189.196	203.512	221.511	214.707	136.844	222.929	153.606	387.291	166.616	216.683	255.882	274.383	295.032	354.012	210.413	220.659	204.304	152.032	191.018	106.403	112.126	169.958	165.528	298.553	154.19	217.625	183.225
A0A0G2K8V1;A0A8I5ZTL7;D4A7K5	391.878	1176.94	340.797	402.512	632.286	785.691	699.631	310.501	1159.34	666.901	1009.02	756.401	794.196	1039.03	366.828	696.337	1402.61	1023.21	470.4	1252.93	779.062	967.712	711.303	626.213	754.179	605.869	896.405	800.734	790.265	1168.9	509.762	447.089	1395.36	1284.5	795.986	611.374	1029.4	1344.08	1708.03	502.116	978.551	1164.43	1244.81	525.647	1330.91	1339.25	492.015	536.584	1236.83
A0A0G2K8V2;P85972;R9PXU6	248.407	272.441	375.17	422.822	200.032	220.022	192.422	290.194	238.127	200.527	248.153	219.989	228.73	287.565	233.809	238.829	264.943	212.636	234.441	299.175	307.749	302.144	188.653	265.304	244.762	189.891	278.97	249.775	235.483	221.719	203.104	365.417	236.396	234.821	247.559	284.549	214.412	304.191	306.673	265.045	203.052	220.656	287.897	271.578	297.49	343.944	417.283	307.773	216.208
A0A0G2K8Z9	22.6324	26.8114			19.8915	13.1898	14.4112			11.2502		16.7742											17.8323			18.5168		19.5062			35.2331										15.0189	7.39002	19.9001				25.7852
A0A0G2K911;A0A8I6GA62;O35987	445.915	448.348	640.854	558.008	457.758	452.743	386.44	608.266	421.247	737.391	446.842	535.741	489.572	509.932	529.042	509.417	487.159	527.291	551.757	528.511	501.46	523.207	479.404	522.92	502.706	648.508	446.986	489.155	485.133	321.725	574.289	343.945	460.25	697.347	703.917	551.336	346.719	503.12	481.318	710.324	469.939	608.626	373.191	976.769	561.565	887.265	509.321	625.589	468.385
A0A0G2K913;A0A8L2R2B3;P80385	149.052	287.221	139.586	126.705	181.909	241.204	201.685	157.878	341.561	221.812	363.996	210.898	240.938	309.931	155.131	213.078	319.852	262.4	133.477	262.463	201.492	256.733	199.057	202.069	236.827	202.348	284.908	182.016	263.012	228.008	219.828	191.83	284.193	245.101	231.226	296.255	254.117	383.252	369.244	188.481	284.569	306.25	493.974	206.648	530.702	389.865	202.647	188.822	269.192
A0A0G2K931	1184.34	903.398	1181.28	946.824	1343.78	928.373	1122.45	1045.04	2213.31	1196.51	1740.54	1195.39	1502.56	1197.65	1323.99	1216.2	2586.72	1354.63	1317.13	1438.82	1476.13	1519.86	1271.43	1174	1842.43	1329.72	1704.33	1157.32	1812.06	1173.96	1588.01	1246.49	1709.04	1196.87	1080.97	972.656	1624.68	1226.73	1613.76	1055.83	1553.71	977.588	1272.36	858.261	1422.34	1113.27	993.238	816.521	1500.68
A0A0G2K941;A5LIC0;F1M7N4	87.0742	12.7806	78.813	70.569	106.865	41.5493	141.843	32.664	62.0077	158.574	65.1047	114.454	80.331	41.1492	254.018	61.8158	58.4807	48.6619	306.758	15.0066			198.81	64.7846	42.5553	184.759	58.632	86.624	109.734	38.5831	245.412	45.151	99.578		278.366				70.2333	49.4618	57.1696	60.7326	63.4731	61.0686	97.7253		235.839	39.2848	100.777
A0A0G2K943;F7F1Y0;P18484	218.885	316.166	235.569	248.654	238.178	293.145	232.772	224.523	255.67	235.708	250.668	252.369	233.311	262.79	190.782	230.273	287.525	311.363	211.771	282.386	262.115	289.089	236.113	259.186	260.293	247.289	284.053	257.64	246.91	303.148	210.998	255.206	301.392	306.201	230.73	314.978	233.37	329.539	346.384	290.905	244.746	306.183	293.772	251.919	310.311	414.862	204.871	231.85	237.39
A0A0G2K946;A0A8I5Y6E3;A0A8I5ZQG2;A0A8I6AI26	63.6845	36.4263	75.6825	55.7705	153.559	110.401	93.1842	108.111	445.087	133.794	107.992	296.351	203.849	413.497	110.961	280.689	279.411	230.193	139.825	189.05	99.7388	131.446	189.117	138.274	248.055	141.498	129.253	235.522	145.048	94.8562	64.1415	101.778	106.986	140.475	136.57	168.354	221.617	86.8924	84.7513	102.225	223.982	37.7627	82.7838	99.5886	75.0574			104.879	188.9
A0A0G2K950;B5DFH4	14.3787	153.528	74.7445	56.6823	70.1263	81.2758	76.2209	61.8679	175.15	76.6247	110.802	100.955	119	121.244	106.087	83.729	175.659	114.926	62.4402	188.055	98.988	150.121	73.637	51.1226	153.753	66.3182	159.631	122.353	83.5272	109.227	74.5448	67.801	271.604	144.074		164.947	164.266	128.804		80.3697	252.157	137.481	200.414	102.968	287.955	184.756	93.816	97.1775	172.88
A0A0G2K975;F1M983;G3V7P5	27.2268		50.133	35.3553		30.6708	47.1839			39.9376			16.7594						58.8774
A0A0G2K999;D3ZDA6	44.8586	21.3505	51.7481	30.8376	27.7731	40.9974	58.4588	26.2315	16.0214	50.3546	37.1706	19.4201	20.4433		53.4092	37.0219	19.6708		63.2647				20.0374		22.0534	50.88	38.3377		24.6561		26.0796	25.6753			108.908												99.2824	52.121
A0A0G2K9C4;A0A8I6AFL7;A0MZ67;D4A6P3					121.513			124.891			98.6671			281.733			449.694	71.4601	290.151		136.878	1950.59	637.97		591.328	1818.49	237.713		354.405			532.309	646.865	345.843	697.126	642.301	665.907	1235.16	943.553	490.366	787.101	631.413		2641.8	406.897	1488.19	645.001	603.695	197.746
A0A0G2K9F9;O35828	96.0177	119.347		188.667	120.583	84.5327	101.636		255.845	155.87	224.108	195.654	187.277	219.975	128.711	189.133	237.558	199.043	169.441	171.483	197.926	186.605	123.815	149.783	221.478	188.654	234.103	144.66	201.579	185.421	171.828	151.714	145.883		191.04	264.609	204.111	246.883	344.763	140.987	374.203	197.557	243.892	103.979	420.572		200.136	108.472	252.337
A0A0G2K9I6;A0A8I6A708;G3V7K3	19303.3	13536.6	29703.4	41488	14306.5	28900.4	30107	41949	6093.25	22492.3	12382.1	22217.4	11221.7	9968.96	23224.7	22171.2	5248.06	9210.6	22278.5	14171.9	7673.56	9211.42	15846.2	24026.9	8835.35	19678	13841.5	20700.2	8140.68	10292.3	18043	38231.4	6923.34	7974.77	15015.1	20131.6	7115.54	7498.41	3488.45	32509.6	7303.47	13674.2	10011.9	29729.3	7465.42	10889.5	25824.7	35106.7	6862.88
A0A0G2K9J6								176.857			38.5837					178.25	132.313				111.391	131.72	52.8461		172.842	400.16	107.549	282.018	405.707	231.586	448.587	603.748		108.123	434.244	829.609	354.6	230.516		403.505	254.378	119.619	119.738	545.134	154.905		367.108	281.328
A0A0G2K9J8;A0A8I6AFM3;A0A8I6AKG5;A0A8I6GK98;A1A5P5;F1M3U9	24.6083						30.5568		55.2733	31.0661	30.0862	35.702	53.4467			30.024	45.3454	46.7512		73.6613			117.984	28.083				60.2151	88.8604		36.1249	90.2227	67.837		40.1929		35.9443		46.561			61.1889	114.898			115.796			81.3175
A0A0G2K9K4;Q4R1A4	102.739	63.8424	250.952	104.955	79.9043	121.028	269.295		130.727	123.413	75.5949	231.985	84.5429	97.0891	275.622	104.638	198.121	232.993	114.98	159.827	301.298	261.824	200.514	201.589	202.082	260.964	231.962	184.729	239.158	174.205	191.426	144.377	195.055	249.946	377.146	291.858	202.819	278.496	379.886	205.004	321.469	360.05	341.7	410.99	216.564	284.395		110.513	237.544
A0A0G2K9L1	3278.48	2899.36	3653.44	5990.67	3850.76	2892.3	3011.57	6787.44	1946.81	5837.05	3100.86	3161.29	2730.71	5235.28	3765.47	3962.58	1557.24	5035.83	4562.67	3215.08	3858.71	6920.09	2826.65	3481.67	3974.21	11540	1929.69	3810.71	2624.3	10742.9	3435.25	3189.78	3341.42	9097.31	5099.49	1639.64	2772.23	5369.15	5022.96	3099.12	3757.84	2810.64	1059.5	3103.89	2272.28	4416.55	3402.98	7486.32	3030.68
A0A0G2K9R4;O70244	4594.74	2794.78	5123.33	5068.33	4081.25	5543.5	6906.76	7049.02	3374.3	9910.95	4611.29	3999.66	3989.48	7350.01	5547.7	5503.98	3040.31	6631.75	4904.2	3697.59	3906.47	4781.47	5642.01	5905.05	4055.17	9582.42	3658.12	5898.13	4877.21	9161.68	5769.86	5018.74	4339.55	9413.67	10018.6	5328.21	5652.36	5958.37	5679.36	4616.8	4869.96	5212.86	3209.24	4976.7	3191.53	6157.6	7450.25	6091.45	5937.43
A0A0G2K9U6;A0A8I6GLZ1;D3ZFK6																					346.039				219.254			232.366	502.497	149.646	163.982	236.559	756.368	1007.42	1054.15		856.831	1373.38		410.359	776.128	718.602	625.177	1822.11	3217.74	978.928	296.42	7502.02	1060.63
A0A0G2K9V6;A0A8I5ZX23	224.483	242.722	302.918	193.263	224.033	207.162	180.131	232.554	214.329	169.367	224.784	219.452	189.059	230.314	213.585	213.984	217.071	224.075	232.945	251.879	273.079	268.575	233.341	240.158	216.326	177.998	238.479	248.332	257.895	256.477	233.073	270.975	270.809	233.856	218.986	287.476	245.812	279.861	218.7	270.758	298.202	246.374	259.966	308.87	303.476	380.425	187.526	253.416	213.48
A0A0G2K9W7;A0A8I5ZRK6;P98158	42557.9	48652.9	39689.4	45097.2	47088.6	92916.2	79830	60328.9	22587.8	91467.5	30551.1	32703.4	32036.5	39501.4	38671.3	30337.4	18656.9	36072.6	26115.3	25118.9	30960	32941	26093	26269.7	26765.8	43891.6	28043.1	29433.5	26741	46420.4	26915.8	30657.3	24483	42295.8	42527.8	25551.1	24657.9	29790	32996.6	28704	20332	28003	21730.1	24755.7	14488.4	42852.5	29022.7	25496.2	20016
A0A0G2K9X1;Q62740	22.5106	48.4802	24.9758	102.891	38.9587	47.4319	44.5668	56.3042	117.5	58.4322	136.489	194.422	348.362	252.185	81.6783	212.538	140.957	310.959	108.196	161.48	259.645	254.729	156.633	299.404	263.476	455.844	192.128	296.164	175.215	195.072	128.212	150.843	131.454	238.902	264.013	167.742	260.041	148.391	75.1191	183.281	139.092	155.099	79.3878		88.5575		32.7904		133.327
A0A0G2K9X3;A0A8I6A732	238.094	400.997	244.033	162.888	370.827	337.624	471.114	125.931	999.321	549.049	975.159	524.837	720.408	643.373	339.665	437.289	1405.11	707.613	634.426	592.931	428.134	509.624	646.916	363.365	499.984	382.573	726.087	438.485	806.531	606.565	450.457	281.857	657.502	616.767	553.729	407.643	682.295	752.905	1085.01	335.811	616.574	595.852	1083.47	254.803	1400.68	752.312	428.452	261.644	1106.29
A0A0G2K9Y5	1052.01	526.911	2197.54	2192.95	731.84	744.312	1315.63	1413.22	681.29	288.763	1101.08	1124.02	1070.08	269.701	1197.15	787.045	470.474	307.873	482.089	518.121	531.808	347.886	1149.44	1328.74	594.401	545.555	1068.73	1031.93	578.222	343.959	668.191	1888.28	635.651	202.647	671.878	1336.38	346.872	172.731	1089.26	1143.42	512.172	452.072	822.171	747.515	887.263	389.108	2195.96	958.382	655.039
A0A0G2K9Y7;A0A8I6AA76;Q63108			116.299					76.9088	67.3431		116.012			235.369		112.726	45.7613	73.2642		319.2	106.594	143.067			87.2047								112.287										44.6309
A0A0G2K9Z3;Q63083	8665.47	1317.98	5465.34	14941.3	7726.4	3152.11	11421	12709.1	1641	5091.01	740.694	4052.4	5153.47	1155.91	8593.84	2992.86	1042	993.299	4466.38	2330.05	1030.52	917.687	2270.55	3647.03	1077.72	2507.24	1566.26	1655.72	1044.42	821.045	5212.02	1300.27	986.568	990.165	1727.11	1464.05	976.739	590.66	297.158	2512.36	852.939	1552.96	590.149	3211.07	723.732	603.343	10613.4	4824.16	1019.64
A0A0G2K9Z5	169.982		206.379	205.969	220.409		123.444	155.882	222.867		465.907	161.511	162.203		175.484	134.54	235.355		112.956	90.6217	295.867		32.3366	137.614	275.085		380.708	116.445	100.306		433.949	143.414			576.344		170.706		338.776				132.446				110.934		144.391
A0A0G2KA49;A0A8I6AMD5	224.593	144.405	352.849	195.267	217.369	159.131	207.293	345.097	171.253	196.954	183.645	238.462	203.766	299.896	252.076	267.239	189.836	185.715	225.322	174.076	413.409	313.954	248.997	311.187	326.754	253.546	356.608	307.894	249.553	301.647	260.601	356.084	345.595	268.096	283.223	521.858	283.629	239.706	165.883	292.465	429.062	215.159	202.684	466.333	285.696	329.617	256.814	372.226	336.366
A0A0G2KA71;A0A8I6A2S9;Q5FVC5	153.544	109.924	196.948	203.21	175.292	144.716	215.967	170.975	183.604	275.092	266.652	171.6	203.314	389.123	203.499	231.794	220.935	349.65	262.953	396.185	352.743	301.694	215.132	236.786	350.383	326.578	228.588	277.343	258.264	508.445	203.016	237.569	397.415	427.146	385.794	254.126	283.675	306.275	338.901	181.995	273.522	129.905	254.888	194.347	231.197	482.13	270.866	344.395	223.324
A0A0G2KA82;A0A8I6A9E4;A0A8I6A9F2;Q66H18	215.099	412.073	308.601	318.909	460.339	1043.94	634.083	253.583	768.302	950.803	1370.36	999.697	843.548	234.231	385.376	523.002	923.173	776.845	576.265	457.948	440.682	844.68	929.078	710.089	476.412	823.078	944.882	583.432	334.514	556.159	838.035	350.038	144.771	316.933	501.57	68.3105	54.1994	136.977	839.475	278.294	127.742	190.742	278.109	94.8917	76.2094	198.234	133.183	64.158	184.097
A0A0G2KA83;A0A8L2R9U7;Q5M8C6;Q8K583	112.561	121.856	72.8521	123.774	73.4588	42.3126	87.7544	140.204	67.184	47.2047	105.735	78.6079	93.3842	87.7904	230.106	114.425	65.9003	24.2785	156.023	125.274	95.2766	31.9523	73.0295	34.7101	91.0982	104.672	56.7126	50.9628	105.422	54.2427	94.1458	84.8371	57.4808	78.7886	101.433		24.1637		41.1174	36.9557	58.8707	42.2968	23.5045	63.3585	37.8688		42.3364	82.8263	95.8808
A0A0G2KAF5	289124	163550	307197	258581	244409	190780	240949	311918	239696	239313	221849	275980	266850	223419	332456	286351	187388	207701	315434	144698	280309	188471	271858	325936	272275	359601	240338	324589	279245	219263	280632	345373	227359	256548	371498	345914	314122	188551	97284.6	354979	261979	231682	190152	287866	225911	208663	260483	369858	246634
A0A0G2KAH4;A0A8I5ZNP4;A0A8I6ANH8;D3ZY19	1057.62		788.841	480.141	416.206		378.134	524.869	493.781	40.7457	524.376	477.583	925.233		598.507	1108.11	804.711		1122.32	1430.8	1751.45		950.673	855.076	1722.9		637.06	1071.34	1192.26		545.857	709.541	1774.88		1039.38	206.583	1044.45		1012.55	248.801	1719.69		197.829	251.851	543.693		153.473	1578.62	5892.51
A0A0G2KAH7	178.114	137.995	253.313	171.621	151.275	158.175	217.916	284.144	111.312	151.723	136.99	199.016	228.181	191.944	305.626	174.695	119.74	143.901	197.076	106.904	202.098	153.553	223.786	276.093	131.869	263.687	206.172	187.821	127.502	175.07	212.465	220.429	149.041	131.394	230.297	274.072	170.958	164.345	141.911	283.008	144.575	198.464	217.148	235.538	170.92	217.316	234.947	325.531	180.494
A0A0G2KAI7;A0A8I5Y8F2;A0A8I5ZL36;A0A8I5ZU12;A0A8I5ZYG7	2583.44	935.089	1835.22	1471.29	1940.19	1081.74	1396.47	1810.85	216.308	979.121	170.438	211.637	717.772	240.73	1063.36	230.725	94.0968	196.27	270.419	110.663	292.31	229.091	178.733	180.622	255.21	647.614	37.3812	164.296	171.473	137.258	461.145	156.069	277.394	428.62	498.788	250.6	142.786	221.73	255.734	247.251	262.406	227.874		562.174	210.774	174.539	894.743	778.828	290.209
A0A0G2KAI8;A0A8I5ZWK0	36.3595	36.0008	81.1075	45.5023	43.2279	64.1985	56.0078	73.2921	72.6566	30.1647	62.33	99.8025	155.767	128.035	63.6336	118.578	180.972	131.948	66.5014	107.114	79.9421	161.56	108.722	94.8734	92.3535	79.2297	95.3816	93.1116	147.648	172.197	115.091	109.974	147.728	114.349			106.844	179.487	213.904	80.839	182.657	102.15	181.004	104.773	276.498	273.048	62.3286	80.0733	132.064
A0A0G2KAJ7;A0A8I5ZRE6	95.9576	46.595	83.6096	87.999	64.5851	81.7464	80.9377	122.643	53.4995	87.139	88.1759	64.1259	54.8514	81.3889	89.0775	77.1559	50.5182	78.4652	76.3623	89.5206	101.339	91.1279	65.7307	85.7392	91.0487	113.269	138.95	70.4283	75.8441	100.245	70.565	143.03	127.869	151.888		92.0312	83.4133	126.754	105.363	78.1227	129.024	64.563	78.0289	41.5595	89.827	138.869	96.1973	81.4957	108.029
A0A0G2KAM3;A0A8I6A8K3;P49432	132.855	101.803	292.28	141.154	172.546	93.4035	131.227	188.637	76.2505	64.5519	123.087	97.7516	96.4666	101.91	152.694	100.945	78.9597	111.076	138.569	102.059		51.7151	115.072	121.627	110.767	117.873	85.512	177.206	98.1903	127.032	179.809	156.564	118.369		152.783	175.964	76.269		162.518	181.459	86.4006	120.878	132.521	172.584	174.077	174.46	130.91	117.521	156.637
A0A0G2KAT0;Q91Y77							42.6185		41.133		47.7373		54.668										52.0178	35.0279		49.5917	55.1574		24.4246		56.3302
A0A0G2KAT8;F7F1W2;M0R9L0	26.5397	46.5662	82.0223	69.9192	60.7348	54.3556	79.9815	121.413	105.7	55.81	36.4752	54.3145	82.4457	167.532	66.2231	91.2394	134.443	107.251	116.905	155.033	118.955	157.973	83.2268	108.984	163.971	95.3807	76.1673	74.9301	84.1895	137.032	84.1155	72.5212	288.768	71.0851	108.094	33.9623	84.98		54.6785	28.5519	25.035	44.8813	53.881	80.0421	59.3051		79.7344	42.487	135.77
A0A0G2KAW5;A0A8I6AA52	129.466	142.311	138.885	140.565	138.062	151.61	173.605		132.02	111.833	210.648	126.943	156.037	231.992	153.367	159.563	194.131	160.57		153.282		276.803	149.985	146.248	120.916	137.867		191.481			117.108		130.116	151.204					199.225			154.424						88.1474	169.743
A0A0G2KAW7;A0A8I5ZYY8;Q5XI72	99.3736	117.936	86.1753	158.924	138.75	123.544	123.518	122.348	188.883	164.207	163.252	125.49	117.459	298.258	110.146	108.592	203.791	131.881	110.795	179.616	185.572		115.515	151.583	179.02	156.046	139.744	137.138	138.037	205.006	150.223	99.6341	252.351	152.31	152.991	114.068	225.794	279.544	143.968	127.249	244.66	248.737	335.453	185.287	297.056	324.046	228.41	143.598	94.8642
A0A0G2KAX7;G3V712	1968.82	583.843	999.176	1015.26	2005.9	1670.08	1355.03	2199.45	519.158	534.401	958.851	637.206	548.754	1337.79	992.88	2894.95	967.593	916.841	2676.69	1646.5	1126.34	1316.88	2786.62	2835.86	1050.07	858.024	2314.03	2930.7	885.688	1014.98	2310.26	12248.3	1935.81	974.099	1945.89	1114.12	1398.72	1216.93	3953.48	2375.83	1590.94	1026.86	1670.49	5082.44	1149.69	2507.48	1975.31	1636.35	641.183
A0A0G2KAY8;Q923V8	652.979	271.258	593.687	902.138	525.082	416.361	472.467	502.044	437.931	332.897	241.29	314.548	450.715	159.781	332.448	363.044	423.958	299.155	371.949	311.138	365.519	411.949	545.372	701.107	525.08	597.739	505.378	592.146	467.82	299.1	412.874	659.459	244.95	199.398	176.697	773.978	302.213	362.294	105.663	466.801	370.692	172.749	391.252	326.953	594.149	202.89	307.958	270.921	212.167
A0A0G2KB07;A0A8L2QFU7;Q6AY12	143.583	53.5968	119.672	263.51	103.393	132.782	116.787	78.2122	53.3418	120.644	57.5684	115.798	93.9378		75.4026	99.9118	73.8527	75.1765	133.156	76.4997	58.9955	73.964	120.812	178.512	66.8817	99.6359	121.216	129.453	143.261	56.2829	152.951	138.729		60.1672	92.2213	202.84		99.9187		213.263	115.911	98.5691	197.249	270.723	112.382		260.392	301.266	75.0795
A0A0G2KB11;A0A8I5Y8Z4;Q5BJN1	191.829	293.298	189.054	174.455	195.139	291.673	192.583	179.333	237.067	221.712	239.541	209.201	182.449	219.963	140.746	204.416	290.029	237.417	179.346	241.393	222.949	271.803	223.718	193.764	207.657	190.178	283.892	196.548	212.473	247.847	177.111	200.561	197.541	203.698	222.902	256.397	195.012	292.371	233.779	177.613	256.362	192.308	232.479	228.221	290.497	319.741	165.762	165.34	215.27
A0A0G2KB26	27629.1	12112.3	24079.3	29420.3	24466.8	22670.1	27562	28111.4	16254	33358.5	17792.7	14409.3	18571.9	41938.2	23997.7	16201.1	13025.3	19205.6	38387.1	16314.4	39266.5	20278.2	18300.4	12680.1	24447	20604.3	23656.8	13913.6	17029.6	36313.7	20881.4	13751.6	31789.4	36141.7	25174.8	16120.3	31465.4	28615.7	18842.8	21398.7	32809.8	11636.3	10765.4	18456.5	14237.8	19801.1	33566.3	37834.8	27023.9
A0A0G2KB52;A0A8I5ZPN4;A0A8I5ZPP9;A0A8I6AJA9;A0A8I6AJJ5;A0A8I6GKH8;F1MA82	27.2645	57.6088		58.1186	34.7834	56.1095	30.2934	57.8228	21.517	36.0959	21.5713	15.1244	30.9692	33.9754	33.3631			14.2069	35.14	29.4154	165.007		32.6969	53.1474		45.1086	38.43	37.3798			39.0225	126.532			30.3991	77.2848	153.165			95.3873		47.0986	62.0929	94.1953		126.908	66.9835	73.5955
A0A0G2KB55;A0A8I5ZZH6;P63281	99.4224	84.4628	161.937	187.036	111.219	110.083	97.4321	211.658	149.016	111.478	90.7781	94.854	117.16	103.03	129.971	60.6461	74.8631	68.3689	210.36	210.706				85.5792	160.446			95.2114	112.491		108.554	145.125	189.361			199.077				137.865	202.866	130.499	271.433	198.026	141.021		226.237	261.757	178.696
A0A0G2KB56;A0A8I6AP47;A0A8L2QET6;P82808	64.2467	61.7166	44.3171	31.0904	51.4232	58.9817	61.1261	73.6333	64.8442	57.9638	101.336	73.9527	68.3766	100.027	80.3305	69.8686	83.3857	74.5022	58.9775	88.5796	157.273	109.221	71.1255	83.3096	93.3525	59.8095	70.0087	103.724	68.6549		56.7346	92.6012	115.545	94.6032	109.12	106.994	76.7032	182.89	130.74	96.541	93.1684	90.0985	104.652	100.581	120.107	116.728	77.9927	122.578	91.1529
A0A0G2KB58;Q7TT49	132.679	228.611	154.865	169.923	125.606	133.183	148.211	118.785	170.698	201.034	212.665	160.282	190.965	240.337	44.2563	174.825	190.034	258.955	132.479	231.722	163.865	182.182	184.444	157.209	117.523	162.263	243.073	112.647	198.609	176.015	113.997	153.612	233.421	204.125	163.683	91.7443	174.449	133.599	122.739	150.818	142.906	119.484	146.607	90.6904	106.126	141.497	95.1389	106.412	173.28
A0A0G2KB61;A0A8I6A8S6;D4A6A8						33.6862		78.0478			60.4656				92.3759																	397.532									70.3324		59.3757
A0A0G2KB63;A0A8I6GK88;A0A8L2Q8H9;Q5XIH7	124.719	83.5536	128.156	231.652	100.524	91.5122	95.5485	196.174	59.6248	152.869	142.823	364.859	101.417	204.54	221.327	130.1	104.93	132.269	216.638	93.8187	96.2061	106.491	284.001	115.975	61.7932	402.585	125.101	193.049	124.601	127.772	265.74	160.947	88.5264	119.146	436.727	96.0759	83.3296	80.542	263.666	579.361	82.9889	172.527	152.578	164.152	118.286	249.205	222.619	107.665	180.972
A0A0G2KBA2;P13265	2372.69	1706.22	3294.9	2347.67	2331.58	2409.54	4180.14	3106.23	809.653	2315.06	1015.37	1493.58	1695.79	1134.64	2221.49	1271.97	647.221	1026.84	1443.84	693.024	1175.6	1129.22	1669.43	1555.96	830.866	1655.08	1053.66	1167.27	923.816	1360.68	1304.09	1171.09	925.941	1251.48	2132.76	957.736	1109.46	1009.34	2228.31	1472.62	1200.94	808.336	1008.63	844.717	653.231	1020.18	1213.85	936.395	1048.05
A0A0G2KBC7;Q52KS1	263.309	210.816	271.988	305.878	332.069	255.468	232.221	266.644	265.983	140.541	236.359	190.731	229.718	213.111	155.233	205.222	206.328	165.13	151.354	219.235	239.48	217.308	175.583	185.863	253.397	154.708	247.51	188.454	161.296	170.763	129.274	229.296	228.239	169.804	177.933	268.436	174.906	265.511	216.538	150.132	235.568	119.099	231.312	129.101	225.016	240.118	157.046	144.72	180.394
A0A0G2QC04	378.299	741.337	351.275	395.697	508.735	534.451	405.659	378.48	662.646	385.28	484.899	466.82	434.103	649.539	300.058	436.01	777.094	608.317	324.198	747.211	541.102	673.539	395.958	431.622	545.329	335.258	496.259	464.782	507.193	642.577	295.584	385.953	934.412	678.445	335.474	508.901	662.319	866.06	619.269	356.231	624.855	613.704	608.269	457.451	761.006	824.086	317.103	392.067	715.828
A0A0G2QC15;B0BNF8	162.052	251.63	295.519	236.651	163.507	195.121	115.738	335.338	213.379	172.335	195.12	174.405	157.933	234.486	158.228	224.437	267.91	254.641	149.118	315.042	169.627	194.788	163.32	173.6	178.673	123.53	248.11	219.565	155.18	250.277	151.362	211.779	206.441	187.86	164.532	150.595	207.436	216.399	213.848	166.94	153.385	209.875	172.37	261.201	172.725	343.26	153.44	139.296	199.487
A0A0G2QC16	797.156	849.248	938.349	1450.23	1076.83	533.834	843.94	1383.04	614.141	1015.88	352.108	1227.95	1331.81	789.844	2419.78	735.213	731.189	776.947	2157.95	480.84	611.31	1747.04	993.856	780.85	1290.62	852.544	1395.93	624.341	947.507	960.629	690.308	414.811	637.921	1537.5	481.454	728.82	508.599	855.447	441.619	653.48	1014.41	1534.35	487.179	786.539	872.278	1075.8	920.844	1535.42	988.231
A0A0G2QC21;A0A8I5ZWI0;A0A8I5ZX43;A0A8I6AP31;A0A8I6APF5;A0A8I6G8W1;A0A8I6GGI3;A0A8L2Q927;D3ZWQ8;O55043;Q5XXR3	49.7175	41.412		47.4542	54.3775	87.0782						73.4676				60.2424			134.708				174.328					120.552																94.133
A0A0G2QC33;A0A8I5ZQY4;A0A8I6GGT0	30.3366	29.4589	17.1118	28.5405	77.3947	37.8856	43.4768	45.7147	45.0484	17.2709	50.7818	27.7839	33.7938	61.4109		22.7155	90.3501	38.0715	34.7368	35.2947	63.7746	82.0351	48.621	45.3406	54.6765		67.5594		47.9587	49.0238	62.9156		47.3477	60.0353		105.644	91.4299	131.356			82.3722	40.8414	84.9159		101.514	125.188
A0A0G2QC41;A0A8I6GM68;D3ZVD8	120.266	196.266	102.7	128.468	115.536	141.621	90.9233	110.672	109.954	100.041	86.2364	97.1285	127.858	168.784	88.964	110.017	128.532	154.948	123.862	147.194	82.7595	147.026	127.556	107.091	102.992	152.195	129.413	147.419	93.2971	204.733	88.3052	136.437	167.172	367.92	231.97	225.686	179.465	174.554	272.299	331.816	144.68	138.878	122.805	167.249	123.198	263.528	100.894	114.553	165.351
A0A0G2QC46;F1M7B9;Q80W87	32.7304	35.7335		43.477	38.4545	46.0925	29.5257		20.2458	75.2303	22.4968	74.0589	33.5635	106.381	101.435	53.0414	60.8982	49.1902	46.3215	137.068		116.759	41.6829	45.3304	77.222	83.4011	63.4566		54.0441	96.0139	40.449	32.0286		137.523					136.231	38.0391				86.5256	46.6395		28.915	80.2798
A0A0H2UH90;A0A140TAB5;A0A8I6ACP1;Q75WE7	139.391	178.639	146.435	139.139	151.251	156.946	134.138	167.53	171.405	121.806	186.542	139.633	150.728	158.75	141.868	132.817	206.918	171.206	121.114	161.028	195.535	178.186	156.577	163.415	142.038	201.368	216.026	129.881	187.614	164.858	147.864	174.568	210.172	190.252	138.328	185.213	179.403	188.486	182.195	193.588	192.218	182.162	211.906	168.473	242.702	207.91	175.287	142.083	178.86
A0A0H2UH99;A0A8I5ZQG4;P83732	102.03	50.1293	109.349	84.833	104.444	107.145	97.0446	171.353	48.8748	91.3301	62.1008	83.7688	87.1059	73.1086	59.4043	115.069	76.8114	53.4377	70.879	65.5572		85.3288	90.1498	139.86	117.355	89.0209	74.0577	97.4676	66.6693	189.856	73.4936	168.629	177.489	140.468	173.909	77.861	81.4585					49.1012		68.2141		120.423	62.1817	162.152	75.8142
A0A0H2UHA7;A0A8I6A6Q4	1471.13	5869.38	518.416	1478.14	2158.11	3773.72	1751.08	1018.26	3433.83	2559.53	1976.87	2596.48	3086.87	3519.12	606.194	2035.33	4359.7	3587	1038.66	3933.72	2096.18	3096.02	1208.86	1687.59	2203.05	2025.16	1565.6	2433.69	2625.5	3733.43	802.982	1248.16	4221.56	3813.34	1242.67	1839.02	3054.1	4160.35	3097.85	1407.87	2399.86	4712.39	2137.51	1317.46	3870.1	3868.1	906.087	1285.47	3728.74
A0A0H2UHB3;A0A8I6A1H6;P48284	655.714	1049.32	820.254	897.77	642.796	835.703	995.251	627.403	1134.85	727.266	1244.94	862.399	1011.64	732.798	565.279	819.002	1169.16	1214.16	615.544	895.402	1163.65	1296.23	1100.69	883.732	1284.47	820.415	1340.65	777.991	937.196	798.604	764.999	708.18	740.458	1164.34	917.271	1122.56	976.965	887.154	1343.37	802.9	1050.17	919.924	1469.05	490.042	1201.4	782.705	653.745	729.955	938.576
A0A0H2UHC1;P47971	113.055	51.1278	136.66	293.918	77.3401	49.1397	88.8237	517.539	40.1751	153.444	50.9092	446.725	61.3234	109.432	257.156	144.802	69.1439	78.2668	197.579	20.2877		53.8854	326.477	192.14	77.3291	402.228	70.7807	139.219	110.884	110.868	284.812	71.796	64.0508	129.991	366.599	132.824	39.9087		178.587	292.494		128.968	36.6453	220.26		203.139	405.159	326.877	81.1063
A0A0H2UHD5;B1H234	125.636		85.1046	90.4244	41.6476	18.0516	23.5934	169.409	15.8329	61.8386	83.6389	81.0741	54.2797	42.0211	147.531	73.7838	18.7792	19.9752	59.2101	63.2277	136.347	184.824	68.5586	96.6238	81.7056	95.5476	65.9914	82.0353	55.0416		108.975	99.2028	139.989	99.1931	126.588	134.783	139.879			98.8594	64.2049	24.4087		109.372	131.918		103.543	125.496
A0A0H2UHE1;A0A8I6A4L2;A0A8I6AAD9;A0A8I6AQ32;P13086	197.896	184.475	660.281	362.324	126.661	160.949	140.904	187.22	248.022	162.098	394.923	228.236	158.003	293.536	283.793	330.467	242.152	277.973	261.864	274.994	419.228	304.629	256.171	315.281	243.484	260.188	296.009	319.574	186.596	218.395	228.949	428.035	196.886	197.754	331.136	330.871	218.47	207.636	147.257	308.542	183.509	258.528	352.956	319.757	243.967	328.983	291.405	312.735	197.11
A0A0H2UHF7;M0RD75;P62755	294.391	221.858	284.863	340.176	256.779	267.716	210.689	357.732	152.916	220.172	187.532	239.839	203.886	450.212	177.498	218.172	215.542	177.477	300.631	217.433	249.45	287.519	222.433	282.548	296.753	249.226	334.526	295.908	191.151	213.513	223.169	413.145	277.606	249.432	275.644	380.824	229.122	145.495	234.964	333.143	334.787	223.599	252.996	375.765	324.51	292.91	386.994	380.221	337.763
A0A0H2UHF8;A0A8I5ZVI6;P02764	123.147	21.2851	281.684	175.74	100.883	64.7603	58.0781	251.019	140.602	130.08	49.4729	73.7696	142.522	74.7126	131.395	179.942	40.6023	205.985	155.473	3.61663	48.9149		57.7088	158.089	57.9246	76.7609		165.279	145.609	103.747	128.039	97.5497	122.531	109.618	146.859	176.045	55.6621	189.822	215.954		24.0612	98.3039	82.848	125.426			148.046	127.558	139.868
A0A0H2UHG0;Q4KM49	109.788	101.379	132.716	141.351	128.548	115.185	118.95	203.185	134.736	91.5833	123.722	115.511	115.12	182.259	115.109	121.188	167.935	100.68	93.13	181.934	151.893	141.922	130.253	133.812	159.548	117.691	134.776	137.137	111.944	154.532	94.4663	107.833	230.127	127.051	190.943	137.656	124.799	152.801	141.852	149.895	143.262	104.015	124.611	126.071	208.578	240.504	124.167	130.802	142.003
A0A0H2UHH0;Q9QXN4	405.115	459.704	261.569	247.243	450.757	359.178	445.558	158.293	653.645	319.141	489.648	312.775	451.746	640.235	202.996	354.78	653.684	518.465	433.014	428.446	597.96	498.679	567.016	383.678	568.061	475.632	612.725	417.195	446.237	557.123	487.135	353.414	548.51	471.656	608.535	456.187	519.038	551.41	467.702	346.34	476.448	410.39	541.337	364.305	610.247	446.064	382.19	435.665	540.383
A0A0H2UHH2;P23680	22918.6	10254.7	22097.9	21153.6	14832.2	11909.2	14178.9	27114.1	5281.77	14082.8	6774.45	11449.5	6436	3650.39	16754.8	10251.4	3637.73	3873.14	8944.76	6473.03	2410.91	6481.01	6699.78	12871.9	4161.65	16204.6	3291.92	11284.6	5853.79	8354.91	12891	11090	2259.3	4690.15	8666.39	11230.5	3103.4	5352.23	4949.44	13045	3863.08	8079.09	9299.77	15600.3	7251.72	7209.93	14690.5	21927.3	6715.12
A0A0H2UHH9;A0A8I5ZX70;A0A8I6A7A5;A0A8L2QSZ3;D4ACJ1;P62850	61.4648	41.2965	73.9238	69.8626	65.6056	52.5196	53.2161	85.1231	38.5987	59.8453	45.4768	35.2167	43.5706	98.4986	58.5019	69.2512	53.2023	33.5857	48.6201	57.644	39.8564	26.0046	57.6104	80.8744	61.8619	40.2952	52.5337	61.5771	42.8315	51.1448	73.0683	120.035	49.978	32.6069	72.9772	108.152	39.359	50.1629	18.7317	94.685	62.5816	45.2791	54.3724	133.995	84.0371		122.484	107.283	51.4092
A0A0H2UHI2;A0A8I5ZT77;A0A8I6A048;A0A8I6A1J3;A0A8I6AEA6;Q01986	137.764	93.2023	56.5082	90.1679	52.9679	102.513	96.6774		91.6365	86.8454	91.8288	54.5226	136.683	142.199	82.8191	125.862	134.019	105.167	65.6006	86.2176			141.71	145.708	145.792	80.3755	163.565	156.242	111.053	99.9029	73.285	100.482	121.366	111.038		166.212	121.246		179.899	130.956	242.563	57.8631	169.365	88.4052	222.891	128.462	109.26	112.384	154.883
A0A0H2UHI5;P09006	7552.06	3920.74	12193.8	9124.69	5654.34	4712.69	10141	9339.41	2210.85	3149.74	4592.9	5010.34	3069.5	1766.56	7045.68	4908.34	1883.59	1426.47	5984.08	2975.98	2705.19	2560.39	4860.6	6429.33	3295.41	3282.24	4441.89	4751.17	3053.83	2322.24	4937.46	8975.23	2277.2	1800.01	3733.54	7559.27	2948.84	2581.82	926.454	6761.1	3692.22	2197.62	3381.13	6222.95	3111.58	1024.54	6088.99	7536.8	2829.2
A0A0H2UHJ0;P08689	855.222	290.71	474.247	668.113	872.036	524.807	553.796	690.928	481.896	636.033	290.778	486.013	720.944	569.285	614.133	477.546	471.603	450.579	477.109	342.149	1016.27	700.666	379.206	521.969	775.533	554.259	410.708	479.049	624.055	670.246	399.102	506.278	672.034	390.359	475.585	485.391	800.738	582.383	347.679	491.489	874.413	317.341	343.246	360.077	422.936	415.801	448.746	758.228	596.547
A0A0H2UHJ1;P50116	1303.33	1668.48	1388.02	6652.21	879.593	372.721	597.008	1059.38	3380.26	6927.45	621.101	1830.77	1937.1	2744.97	1132.38	3143.35	1602.87	810.543	2226.61	562.835	1515.11	852.31	1144.13	900.235	2253.13	2031.63	1112.58	1546.67	1867.67	917.276	1320.72	737.394	3134.56	1118.77	2465.33	972.955	1059.28	236.598	804.34	2727.21	1368.08	875.196	1251.19	976.906	2201.18	1522.97	4397.53	903.004	3366.14
A0A0H2UHK1;A0A3B0IYY4;A0A8I5ZWV4;P31722	73.0535	37.9563	70.3162	126.767	29.6019	103.035	44.4375	54.8577	184.708	80.2301	148.976	66.9843	75.911		42.2313	78.5449	98.0438	51.2358	41.2671	100.699	149.321	138.445	53.8671	164.98	49.2877	21.3113	74.4607	133.621	29.9332		33.5122	1203.96	710.261		49.5858	275.144			102.378	145.426	119.567	83.5166	111.458	36.936				132.612
A0A0H2UHK2;P70580	32.101	58.1646			54.3864		33.762		39.1753	25.5577	73.294							24.8483					42.9458			65.5782		126.654	56.8574							84.9329				116.771		72.2849	115.591				66.8197	48.2433	163.904
A0A0H2UHL3;A2RUV9	418.489	207.654	453.432	568.637	379.75	259.941	333.343	574.307	166.287	238.746	187.427	345.081	304.832	214.583	443.736	329.356	225.8	224.307	396.991	194.542	247.867	183.654	277.31	421.707	224.492	416.963	207.812	305.208	280.717	218.75	371.474	303.016	205.895	203.437	273.194	364.808	252.08	266.892		461.061	227.093	335.93	165.559	438.398	256.45	46.8189	634.075	463.289	210.364
A0A0H2UHM0;A0A8I6AAI1;B5DEN9	233.601	406.87	181.35	260.389	234.082	310.552	336.11	272.454	298.106	256.506	278.475	257.083	343.938	404.131	291.218	294.753	306.564	354.463	290.141	305.316	370.956	485.612	399.508	319.995	386.464	511.378	442.514	368.962	265.042	397.648	343.449	358.26	553.227	552.706	461.553	348.848	460.754	562.34	805.614	341.066	442.995	573.867	366.659	386.699	396.335	645.742	364.674	399.784	449.737
A0A0H2UHM3;A0A8I5ZPF0;A0A8I6A9F4;P06866	17181.4	4150.45	17799.1	11758.6	11614	6268.58	12566.5	21936.8	6727.33	6620.08	11001.9	8317.42	4667.82	8368.07	15998	12698.4	6200.75	6233.92	14567.5	15513.2	14746.3	8029.7	7994.37	13801.7	12923.6	8586.8	11074.9	11560.3	7831.65	7767.48	15671.9	24364.7	8673.46	4300.63	12673.7	14316.7	8018.66	7936.92	4410.14	16696.6	13393.2	4630.63	8303	23854.7	8253.75	3987.84	19673.3	26994.4	7715.19
A0A0H2UHM8;P16310	386.718	177.453	399.154	354.552	337.499	168.931	426.58	1008.56	93.092	306.297	85.7823	191.744	194.647	155.814	625.483	154.392	85.4028	138.433	469.886	156.255	190.939	134.312	222.715	187.012	213.653	391.031	111.658	205.973	214.561	143.915	401.14	158.903	148.16	211.41	477.2	194.295	133.215	270.662	365.43	229.737	214.753	204.229	151.583	455.147	163.251	190.591	754.462	439.993	159.295
A0A0H2UHN4;A0A8L2R174;P34207																						228.329			1467.22				37.5648			126.611		439.492				169.272	111.541				142.928
A0A0H2UHN5;A0A8I6GJ19;P35286	179.825	317.494	198.526	162.379	205.36	228.478	170.91	174.572	263.603	176.147	219.348	259.517	217.566	310.565	179.938	205.281	324.307	255.642	227.486	376.328	207.077	299.437	236.155	177.951	333.681	206.894	313.617	264.703	236.491	353.651	169.084	198.088	354.769	321.6	196.018	282.08	264.106	312.218	343.045	202.085	256.452	245.209	325.458	247.637	379.682	345.761	129.739	212.347	248.855
A0A0H2UHQ0;Q794F9	1621.15	972.654	1483.51	1335.06	1279.72	994.024	1467.28	1685.68	1046.92	1531.46	1391.96	1320.23	1189.67	952.168	1472.43	873.906	1197.6	879.147	1253.34	837.591	1194.36	1326.35	1445.16	1151.82	1198.59	1903.57	1253.23	1162.12	1437.51	1215.02	1579.66	999.692	1165.17	1192.21	2167.87	1232.73	1306.17	1566.77	1243.37	1394.34	1530.3	1120.16	1569.18	1243.42	1433.32	1356.95	1686.2	1432.37	1465.18
A0A0H2UHQ1;A0A8I6A6U8;P24049	26.6352	36.6803	16.6518	36.291	26.4764	30.7617	34.4434	42.869	46.14	55.2273	54.3422	31.0129	26.9327	148.928	36.2665	55.7239	40.5061	51.0062	63.316	64.8355	88.3455	40.1071	41.9164	56.6298	13.9783	44.3223	37.1262	84.3071	36.3931	80.4096	35.9885	89.909	97.8431	57.0156	28.8178	56.615	40.649	63.6478		84.1281	69.6214	65.0004	12.6098	95.1085	54.753	38.4431	78.0971	82.0275	94.2046
A0A0H2UHQ8;A0A8I6B017;D3ZFA8;D3ZHU9;D3ZKG6;P04644							30.4686		37.4444	37.7528	41.3833			156.573		53.0605		50.9445		83.2231	73.5529	74.3735	22.5945				56.571			95.4281		65.2757	45.5139		70.0471						46.2282	31.2125	59.4958	72.9894	27.3137		79.3934	79.7227
A0A0H2UHR0;A0A8I5ZX67;Q3L7M0	333.085	182.04	313.529	271.569	299.855	192.874	275.054	284.397	191.74	202.235	191.503	208.794	286.822	126.279	241.275	251.799	157.62	125.668	297.917	132.22	219.972	144.699	274.961	291.005	156.563	234.525	242.046	264.408	221.406	209.456	243.777	285.748	328.842	163.145	251.15	433.125	239.715	174.964	204.895	352.888	280.431	182.48	235.564	236.424	283.235	227.018	270.205	421.926	232.43
A0A0H2UHR6;Q63207	154.732	83.6866	220.634	186.294	132.788	110.701	162.463	251.058	63.4779	88.6515	125.915	105.325	52.1817	169.952	163.326	140.591	95.1913	91.9006	224.894	133.766	103.022	111.573	163.021	117.445	112.334	129.493	143.637	79.8607	117.075	90.0379	136.004	168.407	125.529	159.998	191.589	208.776	152.859	210.673		152.648	168.089	79.871	88.1763	179.676	102.682	217.049	201.119	228.005	85.4791
A0A0H2UHR7;A0A8L2R384;D3ZHA0	64.6561	29.9567	117.484	126.026	65.0611	47.3835	33.439	313.162	96.9885	174.876	132.782	48.323	150.909	32.5808	118.263	39.8848	56.8198	216.571	176.8	99.8148	53.0047	142.045	66.6894	67.4913	94.3322	103.595	174.703	52.0991	111.225	78.9622	84.2732	182.282	388.312		57.3186	335.162	372.29	209.703		126.719	613.045	189.944	200.715	157.912	23.9095		390.315	322.406	161.791
A0A0H2UHS7;A0A8I6A4M9;A0A8I6GD73;P12001	312.833	166.688	381.23	284.379	258.058	186.564	214.331	401.815	115.808	158.498	154.397	197.84	168.271	333.337	279.525	257.048	181.64	161.367	233.443	220.66	258.434	229.095	266.218	239.13	187.873	190.97	254.561	241.062	138.411	209.728	255.183	407.713	206.216	210.309	325.008	414.59	195.702	192.649	368.859	294.709	209.782	201.936	291.869	322.973	248.245	243.272	261.218	287.035	236.622
A0A0H2UHU0;A0A8I6GLY7;P62853	199.512	117.753	341.868	257.785	216.262	212.012	274.39	184.418	225.847	260.788	173.062	233.102	200.237	251.773	206.253	270.849	261.846	229.097	288.157	279.493	291.01	334.152	393.802	392.979	302.558	294.037	359.977	273.918	175.711	245.753	290.577	397.567	370.996	265.408	285.153	168.453	186.386	232.788	168.202	260.986	210.541	125.636	146.302	333.408	174.458	194.796	212.716	157.719	200.429
A0A0H2UHU3;A0A8I6AMG0		168.808			32.7735	48.8617	58.2889		123.818	66.2555	95.1588	124.124	53.1496	113.955		59.8858	174.446	124.001		169.231					91.3962	70.4333	200.7	103.933	111.985	219.313	66.3479	135.855		178.844	148.104		132.168		149.529			196.279	223.511			176.399		304.032	141.389
A0A0H2UHW9;P08592	906.559	727.358	739.851	736.913	1197.44	1405.17	1645.94	1151.53	1730.76	1391.4	1002.66	1389.02	1181.55	2122.03	875.957	1885.85	1434.12	1875.09	1265.17	1396.66	2040.16	1852.65	1287.75	1122.92	1995.37	1080.82	1286.65	1589.09	1269.24	1222.97	703.144	1132.11	2005.85	1808.07	1653.51	1169.67	1639.18	1017.15	1050.93	1009.4	1639.35	597.832	1056.48	559.534	524.396	1223.16	654.858	749.004	1523.82
A0A0H2UHX3;A0A8L2QYQ1;P62703;X1WI37	193.781	182.941	292.367	238.874	193.639	161.591	180.36	235.508	139.97	179.837	196.812	202.901	195.606	491.504	209.245	230.38	245.916	226.784	299.905	201.932	336.794	278.064	257.871	219.402	222.606	256.223	322.674	281.017	209.093	352.558	254.516	337.32	208.41	264.615	262.541	250.963	242.264	266.169	289.038	268.487	205.978	166.118	277.877	354.376	274.438	194.11	298.127	238.274	197.249
A0A0H2UHX9	80.0323	104.219	157.862	106.533	86.7746	78.9822	120.398	231.048	199.397	95.2466	201.313	112.527	131.79	149.368	244.363	96.962	178.942	114.521	103.531	143.728	139.861	162.983	129.578	118.968	167.982	94.6595	178.988	133.015	130.256	197.152	114.659	117.358	191.033	161.64	302.923	195.926	225.76	224.667	332.249	69.9655	164.312	168.885	347.956	98.4025	296.181	200.322	99.5958	92.2579	178.961
A0A0H2UHZ0;A0A8I5ZXN1;A0A8I6AQW9;Q9JJ09		21.5035				22.6672	25.2698		23.9972	21.9142			18.0856				17.723			23.7679			11.3424	24.8806		68.3404	36.5566		47.1383		16.0788														21.0427
A0A0H2UI07;P12928	95.9071	122.688	162.775	91.7209	130.369	91.1846	132.206	107.452	298.07	113.078	235.199	153.595	189.15	123.101	137.221	157.447	332.373	170.203	124.107	178.369	237.379	199.748	156.857	121.328	215.797	163.813	210.586	154.625	221.471	150.479	192.629	111.626	262.566	168.344	170.365	187.215	273.844	258.783	164.033	116.054	293.612	183.617	341.963	163.795	497.283	170.258	159.052	129.917	264.512
A0A0H2UI18;D3ZJY5;F1LT36;P63326	155.148	107.83	226.844	99.6818	148.427	131.509	127.256	133.018	41.3361	84.654	69.671	140.766	182.839	198.869	164.046	201.586	151.938	118.064	192.395	157.436	187.553	325.912	205.86	289.363	124.576	184.049	132.6	200.989	194.879		160.868	250.84	193.929	231.206	516.661	429.68	306.389		130.21	200.108	104.14	159.533	180.227	441.399	143.379		444.223	345.257	200.144
A0A0H2UI19;D3ZTE0	682.894	335.397	1183.46	1067.35	632.869	675.528	1693.5	1083.85	648.347	286.723	1053.69	794.088	506.897	318.573	719.398	903.092	371.081	293.999	978.302	630.939	474.145	195.242	846.283	539.96	517.543	255.269	757.325	666.405	427.182	243.172	458.521	1847.3	419.453	257.79	690.714	951.106	459.88	150.958	521.732	580.215	519.519	132.574	681.185	527.068	411.734	198.554	839.578	620.378	452.719
A0A0H2UI39	31.2131	19.8948	34.5238	89.6303	30.7584	45.4433	28.4106	39.6003	9.29844	16.1036	21.9382	24.0476	18.339		41.2604	48.8736	18.7072	34.6737	28.295		15.7187		12.4916	64.0879	17.6995	54.6943	44.8825	16.5253	20.1774		10.5013	165.526			67.5357	49.8696			15.9563	28.4832	36.6681	23.2731	41.1269	34.0903	51.7635	47.3997	71.3339	66.5203	19.5235
A0A0U1RRT4;A0A8I5ZMP1;A0A8I6A9R8;A0A8I6AHM5;G3V8Q1	58.9012	46.436	39.8835		30.4081	38.8032	41.3788	84.0531			72.6855		61.3992	69.0319				40.7655		36.8108	116.833	126.705			54.9725																	41.4855	48.7505	37.1376
A0A0U1RRV5;A0A8I6ARR0	23.6462	24.6444	15.8936	32.9988	50.6584	38.732	24.5409	116.746	35.4893	38.7531	64.1504	48.2512	91.0971	95.1227	62.3423	49.6288	54.5284	66.0078	60.1948	99.3539			63.9269	21.5182	33.8961	55.3747	89.6823	93.8424		70.8904	65.8877	99.5459	39.4319			74.6825	75.4288	112.726	113.004	93.1015	99.4285	71.8465	116.407	106.357	135.114	130.786	79.1515	98.0722	80.927
A0A0U1RRW1;A0A8I6A235;A0A8I6AQY4;A0A8L2UK78;P14562	468.782	960.762	519.598	493.514	385.569	862.284	680.641	860.076	609.956	849.183	651.764	1072.37	588.591	894.013	713.948	608.464	637.725	757.891	822.073	555.5	487.134	1045.13	725.722	540.582	481.162	1141.45	873.999	628.227	490.933	961.782	849.332	546.69	543.57	735.198	1466.14	485.295	460.446	616.067	1264.74	720.581	681.103	888.306	596.897	535.779	580.824	771.715	902.788	450.378	607.369
A0A0U1RS21;Q6RUV5	1000.03	1567.36	597.314	1072.27	1248.06	1645.7	1339.13	618.518	1826.32	1472.44	1601.33	1287.06	1676.08	1335.57	704.77	1194.83	1811.02	1722.85	907.042	1750.2	1454.91	1690.44	1267.09	1237.93	1496.71	1254.75	1612.18	1294.9	1377.69	1524.46	1021.64	907.936	1406.22	1201.2	784.978	1082.09	986.507	1241.42	1485.27	966.165	1518.15	1487.24	1408.19	1241	1739.3	1422.4	814.315	970.753	1243.52
A0A0U1RVI9;P27952	234.891	194.163	191.465	248.079	210.321	143.87	118.195	204.633	127.492	162.681	143.07	181.464	167.676	310.595	177.83	162.776	185.21	156.848	231.606	178.191	297.089	185.311	193.499	210.59	146.449	198.538	210.257	212.931	164.795	178.845	131.142	282.859	198.732	96.0865	236.838	222.946	214.638	156.304	319.439	206.928	154.601	219.352	200.857	293.048	165.615	192.751	403.295	289.219	186.632
A0A140TA89;P50442	280.255	130.832	277.677	193.815	218.547	96.2909	193.456	195.937	95.2956	78.7908	148.29	135.238	110.368	124.051	146.884	136.947	76.6366	111.075	108.073	80.3514	139.963	98.2516	217.351	144.614	118.946	179.852	173.638	191.893	196.96	100.604	163.989	209.747	171.214	102.036	273.085	336.996	189.854	99.4754	187.953	331.06	129.131	359.181	239.042	238.261	173.214	336.728	181.347	265.844	117.993
A0A140TAA1;A0A8I5YBJ3;A0A8I6ANQ3	48.5195	20.6132	149.361	95.0152	52.9458	68.3389	69.2329	69.1568	125.281	69.9174	78.384	84.4631	112.131	74.347	125.3	99.158	131.088	150.3	208.208	94.8824	199.664	135.331	205.082	86.2914	232.243	121.295	182.881	145.194	133.5	137.997	135.911	163.404	66.4604	245.635	230.377	99.553	310.862	271.006	147.922	95.2095	416.012	62.8121	78.6491	115.815			286.192	324.803	297.281
A0A140TAA4	2585.82	6896.75	2247.61	2734.15	3118.67	5287.27	4268.84	1708.93	4078.31	3851.08	3147.72	2854.6	4427.22	4647.04	2372.37	3232.67	3484.86	5023.91	2079.36	3649.28	3655.19	4644.5	3563.04	3515.46	3753.25	3846.16	4053.31	2772.83	3141.42	4453.27	2760.75	2837.56	4052.61	4993.99	3146.98	3371.51	3773.39	4994.74	5359.71	2870.13	3963.14	6585.83	4240.82	2013.14	3504.53	5701.31	2747.6	2460.37	3779.19
A0A140TAB0;P35577	126.029	98.6953	198.488	282.051	118.526	167.951	198.304	311.7	83.8874	213.349	104.808	180.284	136.746	159.636	206.926	256.278	136.198	122.271	165.258	181.017	235.6	317.026	207.382	302.027	136.884	335.599	277.311	291.875	134.917	329.571	219.22	373.334	217.324	192.843	251.21	300.631	239.551	224.382	258.69	435.319	198.704	165.859	161.4	370.735	148.522	197.503	273.611	409.127	103.469
A0A140TAB4;Q02874	260.362	132.334	375.914	343.804	247.116	162.416	170.447	257.11	167.022	212.85	141.875	186.017	224.966	230.954	294.111	236.98	192.05	139.6	521.9	244.222	367.654	402.885	222.117	267.762	201.171	220.628	248.485	224.453	185.273	140.976	232.334	331.954	239.439	245.624	247.289	214.611	225.993	265.507	158.189	275.375	203.122	114.73	157.86	277.197	225.045	243.824	358.391	181.566	299.009
A0A140TAB9;P22062	148.734	133.142	157.665	166.538	154.761	148.027	150.228	196.827	166.408	166.756	157.424	150.724	132.922	177.793	156.587	181.336	179.086	158.766	186.856	174.986	205.927	162.755	180.443	164.983	176.596	156.27	207.406	138.141	131.464	217.39	153.85	161.434	212.26	170.419	152.52	177.767	182.351	228.665	147.234	181.554	193.606	132.99	168.955	176.233	249.006	178.656	185.651	234.365	260.341
A0A140TAC5;A0A8I6A1H0;A0A8I6AFD1;D3ZJE2;P23358	226.383	149.745	340.975	276.943	199.693	165.207	173.653	140.124	146.447	130.806	177.789	166.075	179.133	249.129	132.769	227.727	204.812	181.836	256.062	152.825	283.082	146.98	257.055	265.488	212.136	235.185	322.028	266.712	141.18	165.969	178.074	349.432	125.286	98.5649	201.527	232.378	132.001	131.984	90.679	172.161	151.838	105.404	132.275	142.036	129.106	122.868	242.493	254.243	97.7667
A0A140TAC6;P09320					137.743																																				39.6728				20.1278
A0A140TAD8	47.8199	282.129	71.3003	135.24	149.989	244.005	147.568	116.588	190.527	205.267	154.076	212.758	181.624	196.448	78.0317	124.751	186.476	196.263	91.1686	186.277	144.486	131.457	120.526	164.686	157.809	198.912	158.178	96.8848	131.716	217.985	72.473	138.44	151.273	150.568	147.952	136.146	162.283	235.058	114.091	142.096	136.314	189.234	154.006	176.456	124.147	195.068	68.1362	106.083	125.485
A0A140TAE0;Q62667	149.327	149.266	190.446	227.75	97.1015	95.0725	100.293	160.595	112.878	77.8387	138.85	97.2592	117.767	118.754	161.573	135.032	115.812	98.91	102.734	172.834	253.722	244.646	114.638	118.507	155.69	111.007	173.033	100.485	83.7815	143.039	124.867	150.669	176.865	124.92	158.429	179.058	114.715	233.058	144.173	171.061	143.982	116.932	191.357	168.276	161.997	168.043	144.209	174.763	112.47
A0A140TAG9;A0A8I5Y0C0;Q63692	87.6624	99.1894	80.3509	93.2717	69.9003	77.1882	62.089	67.8153	92.9836	92.0833	76.6953	77.9044	69.2699	114.449	99.2076	80.9982	91.3659	92.1229	87.3591	113.474	115.909	72.7429	88.3745	109.158	87.3523	91.5271	139.884	105.041	68.106	108.399	59.6893	85.7473	89.4181	151.996	109.029	144.95	124.7	120.166	62.9037	91.1829	114.451	89.2028	99.5956	100.598	145.751	121.886	116.041	94.8567	114.028
A0A140TAH1;A0A8I6A993;Q9JJ50	136.226	338.526	188.107	171.328	169.175	242.316	199.447	183.546	242.783	282.064	204.232	233.442	214.093	329.247	184.08	225.086	211.488	351.067	184.559	273.586	271.184	298.539	162.089	213.982	249.646	290.621	229.267	288.676	211.279	404.9	176.441	235.777	359.223	299.464	238.756	319.845	232.398	362.721	263.527	205.927	272.803	379.703	245.912	257.611	270.003	456.995	250.287	197.865	365.122
A0A140TAH2;A0A8I5ZV17;A0A8I6AJ25;A0A8I6AL65;A0JPN3			45.9767												49.6383																											107.604		28.5246
A0A140TAH5;P84092	241.412	319.676	263.538	207.36	275.148	322.39	213.189	235.026	232.149	230.542	275.704	230.066	240.827	245.691	198.845	238.471	284.332	311.662	217.233	273.293	239.127	262.789	220.216	277.081	228.361	249.003	262.523	255.912	207.781	285.174	211.68	271.102	252.789	295.284	237.71	300.417	220.798	264.878	294.453	240.549	293.512	273.73	336.349	287.162	312.123	427.73	229.625	197.591	254.062
A0A140TAI1;A0A8I5ZXD7;A0A8I6A1E6;D4A3P1;D4AA63;Q9JJP9	22.824	62.6318		36.3344		25.6759			23.9699	45.2618	69.8624	48.4494	21.3081	162.826		49.7354	53.0017	124.875	24.0705	74.722	67.2916	96.8617	48.535	34.8811	60.6461	81.3069	57.9005	51.9509	44.274	113.246	61.303	64.4635	169.623	216.693		78.8846	126.202	156.197	159.973	39.7168	186.331	85.1748	114.23		151.268	206.667	79.1197	57.1922	206.899
A0A140TAI2;Q5FVF9	2431.73	660.454	2136.82	2738.09	1860.69	1154.89	2185	2614.61	1380.69	2330.06	1630.56	1671.65	1291.34	2969.62	2167.53	2389.67	1270.81	1712.09	2261.93	1917.14	2799.9	2155.5	2044.22	1868	2058.25	1961.27	2234.93	2074.08	1518.39	3014.14	2174.37	2024.83	2039.74	2321.47	2714.45	2154.22	2171.7	1261.77	1123.97	1977.14	1973.27	1066.8	1286.59	2311.18	985.366	1538.33	2475.69	2942.79	1586.05
A0A140TAI8;A0A8I5ZSX3;A0A8L2UQN5;B5DFN2	171.686	209.632	293.441	176.719	170.237	149.554	162.086	187.913	264.647	150.766	262.352	199.805	192.466	168.162	211.547	130.906	269.224	181.557	119.53	157.755	173.204	183.631	180.621	143.803	228.347	137.695	185.33	190.197	222.944	223.518	145.103	153.83	165.691	215.041	170.246	255.055	243.885	364.457	289.635	164.012	300.431	287.337	407.776	200.174	458.163	276.464	201.984	198.19	244.034
A0A140TAJ3;A0A8I5YBV8;A0A8I6APY2;Q32PX7	38.8528	52.0089	74.6351	82.1501	33.5201	18.1747	51.2276	60.1538	70.655	31.8893	59.9363	17.3874	47.9335	93.1861		57.3918	38.6745		23.1683	137.069	112.264	102.422	56.3893	37.4116	59.2864	38.2265	16.8413	30.2097	85.8725		54.7386	71.3294	101.872	72.3163	101.094	111.731	110.8	120.556	57.2281	87.3297	90.7107	23.3168	32.3297	109.815	64.4096	127.627	56.7709	57.3545	242.047
A0A140TAJ5;O08662	93.7518	197.416	57.8243	88.4459	90.6822	129.871	99.3773	64.2201	173.227	141.927	136.332	139.992	152.295	230.583	84.6365	113.345	209.449	205.011	89.7598	196.512	154.533	205.592	96.1317	116.13	117.953	137.93	137.685	136.531	149.777	220.288	90.297	61.3413	185.76	208.592	110.966	180.463	154.182	227.543	213.783	107.046	144.108	210.231	170.004	131.254	233.9	280.836	63.5997	112.596	220.041
A0A140UHX0;A0A8I5ZVA4;P09215	94.6184	127.83	125.532	101.017	101.365	125.907	108.651	136.524	157.942	125.01	187.37	133.439	99.4003	171.878	178.687	142.79	188.538	179.287	123.87	207.199	198.975	210.336	142.224	148.896	175.06	138.644	200.223	175.847	147.314	173.026	149.903	140.954	233.414	138.306	213.656	181.71	167.915	203.997	205.169	165.086	161.975	139.117	207.186	122.58	210.567	226.686	125.239	116.33	161.307
A0A1B0GWM3	44.9041	43.9735	97.4483	38.9763	29.1773	21.8599	39.2041	93.2332	34.4226	45.7911	128.807	78.6535	50.2383		101.82	95.802	57.3009	53.3433	51.9651	218.49	101.879	133.067	49.1125	59.9473	274.277	97.218	525.45	88.1989	54.2449	222.255	73.4072	108.778			324.546	112.877	76.3505			84.0197	144.401	45.929	110.476	146.378	130.789	352.505	70.1885	83.0597	35.8855
A0A1B0GWN8;A0A8I6APM4;Q812E9	2192.79	7217.59	1004.65	2764.86	1654.56	4447.95	3039.35	2159.64	1481.51	7311.89	1708.13	990.194	2040.89	2428.81	1410.77	2427.12	1307.32	1891.62	1058.07	1667.07	2523.6	2856.67	531.582	1130.42	1516.23	1751.8	2704.22	1585.7	1220.65	2912.13	1131.62	1354.41	2864.87	2460.47	1978.36	3007.34	1665.35	3328.53	3419.81	3156.73	2138.98	4378.85	2117.8	2344.73	1070.91	2952.53	2361.23	2581.65	1795.76
A0A1B0GWT7;A0A8I6ALB3	105.631		165.783	98.2117	20.5439	42.996	50.5158	86.4801		40.9809		43.8584	38.5014						93.3877			69.4015									65.5662		459.897	209.272	109.218
A0A1L2C162;D3ZDW5	15.8012				31.0708	8.0445	19.1001									59.2676	39.8972			32.6718		112.252	35.8651	32.519				112.362			37.584	71.9117							57.3914	68.1139				25.1809
A0A1W2Q5Z8;A0A5D0;A0A8I6A0D7		60.785		45.853		52.6892		45.3199		107.362		51.8424		120.2		98.2308		123.774		64.775		88.9562		85.2022		164.576				120.763		27.3626		73.3311		86.4464		146.221		44.6831		24.1844		55.7444		209.861		203.611
A0A1W2Q608;A0A1W2Q6B5;G3V7N8;P97840;Q6P7Q6	327.076	127.029	1344.08	200.998	1128.7	282.677	2927.95	1289.45	1267.83	83.396	3114.9	393.418	204.565		5961.81	3612.13	1728.23		4835.12	3793.93	1758.99		4919.14	4764.17	2339.19	2332.13	2909.76	4771.86	2682.4		3953.01	6456.22	1487.37		4576.55	4815.64	1592.93		1949.31	6368.58	1425.61	677.375	4357.51	4253.53	1273.2		5141.37	5708	2428.14
A0A1W2Q641;D4A133	2355.28	2259.63	1885.15	1702.81	2541.95	1851.6	2296.09	1291.76	4023.82	1663.58	3185.75	1954.76	3329.55	1628.32	1789.29	1865.46	4180.47	2029.37	1649.82	2074.88	2545.19	2091.28	2191.68	1941.55	3394.87	1980.53	2916.53	1815.71	3478.41	1741.4	2334.68	1918.01	2810.63	1535.06	1645.29	2294.74	3142.93	2392.16	2864.43	1975.34	3617.17	2375.03	3840.33	1665.9	4595.68	2173.14	1660.85	1409.71	2698.94
A0A1W2Q642;D3ZGM7	39.5943	31.7999	32.9086	92.3254	52.5778	39.6953	38.737	28.6423	78.7223	112.066	60.4068	50.5843	38.7821	117.835	35.4655	79.1376	35.6486	124.962	62.5804	74.4024	111.073		101.027	135.112	27.4223	192.08		84.9901	78.7849	111.828	121.246	80.6748			111.489	131.957			146.974	111.18		106.57	70.66	90.1797	48.5746	101.653	103.908	139.496	189.367
A0A1W2Q672	243.959	153.758	293.702	260.964	323.196	177.681	349.61	457.365	105.637	290.779	102.621	215.498	191.458	197.509	312.854	164.499	107.437	142.552	264.041	130.406	198.774	262.363	264.175	248.467	151.724	294.003	146.004	194.57	156.829	222.772	239.455	176.773	237.18	209.554	252.071	180.172	160.414	232.914	260.126	262.233	201.547	145.821	139.662	254.175	118.013	313.942	318.372	252.322	201.035
A0A1W2Q6A2;Q6JE36	550.267	543.625	559.695	585.141	512.698	506.964	649.743	269.203	908.539	583.896	1154.39	534.861	850.782	436.978	571.353	487.058	998.372	604.988	502.711	661.429	608.164	600.308	785.539	533.26	737.055	604.169	908.155	581.299	877.036	501.743	962.942	424.781	613.553	448.316	614.697	738.238	744.656	509.997	736.307	372.62	824.413	500.469	1269.49	361.485	1130.68	410.853	606.105	294.92	725.429
A0A1W2Q6D7;A0A1W2Q6H6;D3ZZV0	60.4799	52.4926	110.231	101.912	42.18	41.3586	97.228	560.932	134.397	57.7928	345.44	331.366	25.6048	162.538	1502.04	145.308	67.6917	41.9189	446.668	323.575	131.466	227.339	100.1	207.933	509.284		761.09	419.397	32.6978	172.467	205.036	241.445	341.975		1093.87	127.386	56.2065		1583.77	174.199	209.975	350.472	67.5986	194.21	91.8012		82.9548	494.389
A0A1W2Q6F8;A0A8I6A1N5;A0A8I6A6A5;A0A8I6ANX5;Q561S0	83.3945	37.2343	113.269	70.9087	83.5592	31.7737	55.4078	63.3545	35.7632	45.8341	33.9975	40.6968	27.8907	174.916	41.1413	44.0259	65.7677	47.7962	84.9462	108.402	100.289	36.834	95.5443	43.7894	74.074	118.52	48.8624	136.139	113.817		101.613	103.588			73.3367	112.379	99.3924		145.962	162.923	67.4596	100.832	79.9098	102.988	80.7286	157.643	105.114	56.5365	54.041
A0A1W2Q6M4	153.862	28.125	63.7109	24.8865	7.53831	17.8987	54.3654	38.0003	38.8359	8.88672	17.2554	48.7837	110.415			32.6384	81.2364	83.7957	30.3166	32.9838	63.027		85.5934	171.948	77.1647	115.757		92.6875	64.0907		32.933	44.3259				47.8848				144.606		3.29625	15.8368
A0A1W2Q6P6;Q9R0T3	183.585		131.003	168.132								88.3966							223.156	121.761			139.767	124.434																							126.681
A0A1W2Q6Q0;D3ZVB7	217.281	76.0821	218.242	167.274	182.657	77.407	155.347	278.46	178.571	194.684	260.314	196.933	115.464	460.07	256.205	258.441	134.974	195.807	558.627	358.373	275.129	197.815	218.452	233.764	317.684	168.624	260.309	279.504	123.226	263.022	358.037	325.598	214.581	249.002	441.176	322.544	311.417	291.894	130.131	218.006	426.634	145.649	148.376	458.207	120.59	345.544	672.476	948.898	307.751
A0A3B0J380;P31720	87.2188	31.6034	57.2693	78.2281	104.978	17.0365	112.335	126.217	28.2536	4.07285	113.985	87.335	68.2193	49.3295	120.366	239.564	91.0484	124.729	146.598	111.719	252.133	150.729	97.6392	150.644	208.801	77.2734	191.28	128.284	57.4174		85.8358	1404.51	139.697	30.4274	113.842	258.624		11.3327		247.765	52.7433	65.9843	73.1651	119.249	74.2975			121.668	63.2096
A0A8I5XFF7;P17977	83.387	223.359	230.411	537.164	100.245	65.4464	154.561	169.123	345.186	560.783	53.8132	315.481	190.89	242.849	271.978	284.461	186.131	101.054	294.139	134.398	113.404	92.2726	262.924	254.897	226.876	200.102	184.292	236.105	98.2965	103.578	112.805	103.361	263.486		231.985	142.959	115.983		171.299	518.701	181.952	74.2822	127.604	129.926	157.964	122.491	487.145	145.503	395.641
A0A8I5XUV7;A0A8I5ZYV5;A0A8L2QDW2;M0RCD2;P11507;Q64578	18.4687	23.5174	41.4512	27.9169	15.5517	18.2812		109.737	24.6874		30.1706	54.8813	37.2117	106.752	92.1758	17.7434	49.5187	39.9101	28.3237	80.45				26.1544		98.7718	90.4763	80.9835		43.3566	67.5192	80.2276	55.3852		208.266	93.5359	102.801		94.7147	104.235		28.461	63.3731	92.0372	70.6767	133.079			73.8317
A0A8I5XV01;A0A8I5ZNG3;A0A8I5ZV15;A0A8I5ZWD6;A0A8I6AHH3;A0A8I6GLK1;D3ZH59;D4AAL4;F1LRG7;Q9Z173	46.8125	30.8357	61.536	44.745	41.4201	45.0415	50.2491	81.1757	71.6309	41.9705	37.69	41.7038	63.3502	87.9749	18.2865	61.4504	61.3006	49.4281	68.4624	38.7083	105.71	75.4398	60.8239	76.2067	97.6155	80.4379	120.569	91.2794	70.3265	140.02	80.7137	78.4129	92.1062	90.9753	52.5231	70.3799	120.087	148.49	103.941	68.1267	109.132	36.491	40.3272	71.6704	54.2441	86.1397	62.7404	62.263	67.7003
A0A8I5XV96;A0A8I5ZPK4;A0A8I5ZRA4;Q505J8	74.3791		472.141	73.821	49.381		63.687	287.048	77.8939		125.169		81.6659		165.908				284.305													82.5999			168.615														78.9304
A0A8I5XVF4;F1LMG2;Q68FT5	408.844	959.303	272.449	369.96	591.894	778.694	311.998	419.583	479.812	653.12	418.624	578.377	406.588	776.293	319.741	557.594	669.676	779.712	319.974	659.994	528.748	680.209	338.536	511.859	387.171	551.176	361.315	523.303	454.336	693.662	274.832	510.958	613.818	844.077	369.331	717.072	612.315	850.69	473.697	444.439	525.499	770.567	407.713	777.764	684.971	965.894	284.925	564.417	429.781
A0A8I5XVF9;A0A8I6GE40;A0A8J8Y776;P42667					22.705	27.3065					44.324			83.9074		33.2794			74.7511			67.8265			126.546		82.3296	81.0616	41.716		43.4387		80.3673		101.667				140.765	99.6072			97.6309		204.046	267.98	63.6041
A0A8I5XVR1;D3ZPR0	457.324	424.882	313.756	452.45	349.772	305.329	327.781	329.074	403.175	312.823	407.853	458.737	552.525	417.639	332.136	473.905	541.994	402.421	257.708	356.517	310.051	438.268	377.474	601.354	457.419	266.624	510.996	652.619	333.696	225.898	331.554	277.024	234.551	414.697	194.175	742.299	245.456	178.068	454.311	399.497	460.384	327.021	317.56	267.827	273.272	265.112	397.346	455.187	407.155
A0A8I5XVV7;A0A8I5ZXH4;A0A8I6AXH4;A0A8L2QNY8	47.5713	155.136	84.2038	101.178	83.5533	104.748	84.4603	31.6812	136.047	64.8151	116.311	70.6407	98.9599	92.4867		90.2304	117.535	90.9345		127.087	169.24	134.271	85.8342	103.552	164.425	99.1066	169.318	70.179	89.4717	133.457	96.7278	75.6098	110.895	89.3703	113.234	111.645	156.713	256.211	149.461	96.8465	179.706	109.379	179.756	71.552	173.851	99.2577	70.9809	69.5165	136.419
A0A8I5XW32;A0A8I5ZU06;A0A8I6GLH2;P17136;P63164	57.8114	45.694	73.1273	159.73	88.4341	34.3806	65.9549	33.5801	125.62	77.6384	109.868	84.8587	84.0874	210.654	51.9226	80.7111	124.255	72.3123	112.421	164.387	138.089	94.226	115.72	113.611	137.812	106.929	112.914	116.372	87.7704	101.284	55.2305	136.516	169.213	89.9951	31.0238	24.793	27.8977	55.741	61.6093	28.7876	25.7399	45.4808	21.7168	67.4768	30.5537	44.7492	38.9725	13.738	115.286
A0A8I5XW81;A0A8L2R475;Q9WTZ3	702.945	457.454	844.923	575.868	537.011	541.852	716.493	709.659	405.417	518.39	426.408	640.614	683.933	349.265	888.632	554.089	343.535	334.635	767.668	266.501	384.423	349.697	656.582	805.803	423.551	693.622	474.608	662.979	454.099	349.854	711.269	687.465	329.807	311.278	540.148	874.117	441.268	282.442	205.551	861.971	368.438	589.343	478.904	682.189	472.944	461.016	573.947	833.172	357.711
A0A8I5XW94;A0A8I5Y6A3;A0A8I5Y8X2;A0A8I5ZQA5;A0A8L2R6C3;F8WG88;Q62632	60.3735	46.7219	52.6348	97.1622	68.46	96.468	134.899	173.749	134.017	167.593	62.1155	141.1	95.182	276.978	128.56	131.457	75.191	187.906	192.062	67.2762	165.289	184.007	164.287	136.392	128.636	247.296	130.398	188.813	134.548	274.824	258.223	131.19	174.314	192.231	373.714	202.417	202.598	226.892	519.506	64.0242	195.849	179.74	105.485	135.354	106.846	229.921	146.771	205.69	188.301
A0A8I5XWT0;A0A8I5ZMB7;Q9Z0M0	21.0653	35.9857	40.319		12.5384	9.58202	15.5437		35.7254	19.8912	53.1335		7.20774	35.162	18.8302	11	29.2158	74.9239	27.5086	14.9643	36.7572			6.94025	59.8929		124.685		60.5248			90.4113		20.842	37.695	118.517							35.8333				45.4224
A0A8I5XWU7;D3ZU48	6.60562	10.5261	7.29064	12.7247	23.7697	40.2278	19.1771	6.81403	21.4739	10.8225	20.0365	7.13278	16.4626				23.5228	23.5531		21.9916					17.7548	15.7762		21.2779			8.38904	39.1358
A0A8I5Y053;F7FLE6;P13839
A0A8I5Y097;A0A8I6A651;Q498R7	314.853	259.809	244.701	375.827	241.734	209.847	175.068	198.709	260.757	183.233	153.253	156.053	320.215	159.754	257.604	207.147	349.817	156.988	194.882	187.212	213.436	131.237	177.704	233.467	294.007	182.682	184.229	307.257	312.698	110.67	210.393	216.551	159.099	153.439	164.896	341.526	219.589	111.596	104.182	207.6	254.4	213.183	244.605	263.035	313.54	85.7975	262.534	259.848	308.479
A0A8I5Y0B2;G3V6W3;O54947	12.505	3.62781		11.3938	12.785	7.86723	16.8578			16.3204	22.8523	14.1736	9.87367				17.3717		37.685						9.82829	11.6205
A0A8I5Y0C8;A0A8I5ZR40;Q6P6T9	14.4824	34.6171	105.567		24.0343		76.846	55.0428	61.4486	16.1282	43.6584	67.2542	33.4682	14.6904	73.4581		23.6205	28.8767	124.483	40.6612	113.643	127.59	90.7376	74.9505	112.308	667.369	57.6457	110.134	187.652	203.31	173.719	482.673	208.127	467.718	2255.36	1667.47	179.524	314.469	228.896	1091.85	304.053	300.887	174.282	409.932	330.536	1403.51	202.622	102.825	88.2291
A0A8I5Y0I7;A0A8I6GIK0;G3V9D1;P10688	44.9279	39.6168	84.0581	62.3245	52.022	65.5548	54.6068	116.255	37.8516	49.955	124.946	94.9157	33.5405	97.0029	98.3384	155.14	77.9198	78.951	114.655	84.4922	89.8939	96.5559	122.256	173.048			85.6137	99.3962	102.254		95.0815	309.404							85.655	159.167		68.984	47.2244	150.469	46.7849		54.6952	109.3
A0A8I5Y0L8;Q6IE55	154.161	63.2478	203.246	163.674	144.017	112.828	144.489	199.647	128.553	351.789	224.437	144.685	219.861	89.5014	218.109	180.618	159.091	79.7246	445.591	121.013	75.5228	50.8823	307.394	199.93	310.5	247.868	345.949	144.211	161.281	104.272	292.27	125.086	120.19	162.63	358.246	119.985	101.82		294.72	214.406	51.7061	87.169	108.055	156.872	91.6586	92.2812	264.868	162.164	127.679
A0A8I5Y0P1;A0A8I5ZVN3;A0A8I6AWN1;D3Z9G3;D3ZLH3;D3ZPH0;D3ZPN7;D3ZQ96;D3ZZH9;D4A7B4;D4A870;F1LWH4;F7ELM8;M0R5R7;P20280;Q6PDW2	13.4205	11.5193	11.9454	16.2999	14.8755	10.6423	72.8264		9.74964	19.2289	18.5144	14.3739	10.7221			39.5722	55.8334	38.8918	18.7901	15.9108	19.8355		16.1007	11.7792	12.764	27.0903	36.6763		23.1871	44.1476	90.5761	26.6796	32.9047	21.5241					48.8651	27.7724		14.9651					42.2229	37.8694	7.38162
A0A8I5Y0Y2;A0A8I6GFW9;A0A8J8Y1M0	147.269	250.945	137.019	175.238	134.867	190.838	149.324	175.114	194.063	212.389	172.323	191.146	180.466	273.996	107.094	169.159	235.07	279.098	195.241	249.09	148.812	231.981	151.344	170.472	183.457	178.999	186.755	243.942	185.588	303.236	123.67	142.434	207.95	281.387		248.15	236.727	251.495	115.671	120.171	227.207	231.583	244.345	194.293	224.158	292.171	187.219	211.156	209.039
A0A8I5Y130	24698.1	5936.77	21086	24106.5	11426.1	5594.29	14996.6	11776.6	7667.35	12115.9	10087.5	8842.21	13205	8579.33	16152.5	11964.7	6276.58	7278.14	26863.4	9585.08	14758.4	8218.42	14914	9966.7	10910.6	10929.9	12686.4	9551.15	9362.34	10689.8	18506.4	8533.01	11697.7	11180.3	23173.7	9457.08	13312.4	6582.45	27512.8	10752.7	18283.2	6438.09	8045.18	11264.6	12403.3	6970.12	27284.7	26661	12421.9
A0A8I5Y144;A0A8I6AFV3;A0A8I6AJ82;A0A8I6ARG8;D3ZHQ5	155.3	188.005	180.487	190.836	147.802	242.258	193.937	302.733	152.093	313.797	184.629	146.071	211.716	211.553	121.44	127.189	139.783	158.462	145.97	128.393	289.212	303.397	195.139	134.341	220.922	211.366	269.283	152.292	197.122	278.418	84.2523	139.624	236.872	186.866	189.311	147.278	236.872	377.956	161.923	144.659	240.363	151.555	211.076	143.638	136.185	273.545	69.5609	109.952	254.974
A0A8I5Y198;A0A8I6A8Q5;F1LND0	167.509			86.9914	81.1535	59.5362	158.4	27.7288		21.5609	49.3091	45.4841	55.9774			62.6527						83.4568	81.1108	160.633	55.3478	123.828	80.203	98.8817			143.317
A0A8I5Y1A4;D4A5L9;P62898	284.549	191.006	311.299	381.413	230.341	177.287	214.11	351.998	296.829	314.399	264.296	351.975	212.669	475.841	403.467	348.736	153.802	237.536	541.583	213.81	357.735	239.236	211.44	157.95	158.525	328.015	160.253	179.037	204.813	300.907	192.693	140.062	246.892	282.006	568.814	126.032	223.825	195.231	663.66	181.083	160.896	145.932	163.171	245.653	173.699	363.238	380.707	163.532	197.765
A0A8I5Y1H5;A0A8I5ZQS8;A0A8I5ZV53;P97603	82.0938	44.3327	91.9452	101.97	80.0043	71.6199	102.955	102.217	48.1264	104.36	81.266	76.7375	68.6911	57.9687	84.7191	64.8612	37.5319	45.6756	83.0412	74.6326	63.458	75.9888	74.2326	83.909	56.0026	82.5142	80.1585	72.389	80.2744	89.2796	76.3944	58.243	77.9439	68.9348	127.818	68.0123	51.6042	107.98	126.62	85.4794	127.284	43.1052	73.8101	155.856	100.968	107.51	103.074	125.871	63.503
A0A8I5Y1J2	40.3329	43.8229	73.5987	60.8952	54.0384	66.3889	81.9921	134.089	39.8827	54.7606	83.6949	94.6144	48.5218	608.817	103.378	61.3115	44.108	82.1143	135.372	70.2066	133.693	74.1838	67.8849	99.9065	171.536	149.413	139.82	120.101	128.531	162.158	103.326	193.058	159.982	286.64	183.653	89.3356	173.699	132.847	196.545	189.654	101.148	51.8877	126.034	59.8059	98.6299	171.117	57.7067	62.5154	340.429
A0A8I5Y1M7;A0A8L2QCQ2;P13233	63.1475	89.9902	55.2016	54.734	75.1506	72.72	63.2409	67.8413	71.0152	66.1826	88.3527	77.3411	65.2438	121.109	82.021	71.7404	84.1286	96.8181	75.0556	85.7842	65.6556	102.569	72.2405	65.4486	90.3648	88.9762	103.06	82.2758	96.196	129.263	92.6181	76.388	97.2351	67.6795	156.133	183.899	88.182	125.018	161.069	105.501	106.19	103.921	111	124.2	106.954	199.209	65.1982	106.081	77.8713
A0A8I5Y1P9;A0A8I6ADR8;D4ADS9	60.6265	134.15	94.7351	47.2183	73.0883	71.9852	53.7474		171.332	127.606	137.668	138.063	129.334	251.417		136.639	222.348	188.469	86.6577	201.524	133.548	186.718	76.363	125.175	150.129	144.304	117.699	151.106	170.004	223.683	81.4284	116.323	149.313	215.886		134.44	124.824	227.098	175.777	106.278	210.248	189.558	172.79	111.269	187.78	298.914	53.4798	82.9066	170.091
A0A8I5Y1R3;A0A8I6APQ4;Q792I0	129.088	195.625	112.039	132.855	157.264	165.527	153.725	140.418	203.647	184.787	153.51	150.046	166.222	197.953	119.631	172.665	217.073	254.042	157.055	200.206	167.933	215.057	165.321	149.403	219.895	207.114	244.745	146.808	143.929	267.192	137.387	116.219	220.583	251.684	157.28	141.375	182.158	195.656	167.917	123.594	176.168	194.398	158.029	128.641	228.33	304.329	112.968	139.823	165.213
A0A8I5Y1X4;A0A8I6A5A3;A0A8I6AAB5;A0A8I6ACD4;A0A8I6ADB4;A0A8I6G255;F1LPQ9;Q5U301	162.395	292.373	107.281	171.106	174.165	152.275	220.811	100.715	411.67	162.299	346.355	237.44	321.05	187.776	155.056	176.458	407.624	227.165	147.759	294.732	338.017	224.529	227.017	160.953	271.694	172.083	271.032	180.008	329.471	193.713	222.417	182.04	360.069	240.901	264.238	247.818	312.837	330.866	272.095	198.941	466.38	297.573	414.65	177.969	668.855	336.112	258.687	147.315	399.621
A0A8I5Y1Z3;A0A8I5ZVB8;A0A8I6AGE2;A0A8I6ARE1;F1M3T8	156.041	79.0584	197.002	168.589	192.456	197.942	273.48	309.622	102.69	315.072	163.597	129.824	146.066	243.757	235.809	131.007	82.391	132.059	180.117	151.633	447.659	143.71	129.304	135.884	167.687	153.899	145.714	126.723	142.187	224.238	168.111	138.608	251.412	156.852	223.126		167.51	142.509	256.125	151.454	155.984	110.199	98.8556	161.417	138.242	279.506	210.748	130.702	107.611
A0A8I5Y224;A0A8I6AAS7;E9PTA4	23.011	22.3305				29.5585	11.1967		14.173	20.32	20.002		19.2156				11.8916						24.4028		26.098				14.4										56.0475			28.4934	18.7989
A0A8I5Y241;A0A8I6GE94;Q5M7T7	109.481	79.2469	151.743	159.168	96.4081	96.489	132.318	191.605	67.8825	124.053	90.847	109.445	90.2015	100.001	154.775	97.2404	62.396	64.8979	147.3	77.5688	71.9763	75.5286	83.3413	120.458	74.402	146.784	104.51	92.4226	74.3426	97.395	112.82	121.747	94.0247	97.8462	165.381	139.463	106.382	95.3896	55.065	133.468	76.2166	74.008	58.3741	133.008	67.103	107.522	135.732	151.295	66.3132
A0A8I5Y248;A0A8I6GBB3;A0A8I6GD00;D3ZRA6																	14.3067		19.6925		58.3676	96.632		161.238	43.4617		59.5205	57.3045			27.0125						25.2299	85.3412			41.9896
A0A8I5Y2G5;A0A8I5Y656;D3ZX42	3.45846	60.5621	34.9176	1.68573	8.62859	4.01064	13.0612	17.9758	34.1027	18.6758	36.9987	26.4829	17.691			20.7483	42.0477	31.5399		50.2976	37.7746			6.22549	53.1796		24.2318		23.0426		40.3584	56.8542				80.2442		70.1955	91.264			28.5641	56.131	37.074	35.2582			33.9127
A0A8I5Y2J8;A0A8I6A5C6;A0A8I6AMI2	3480.71	718.268	7542.81	12658.8	1971.78	216.237	3043.84	9941.32	1354.15	12596.6	680.902	6122.54	2535.64	3548.54	17546.9	2551.25	2307.93	1339.44	25716.5	951.376	1925.83	1266.98	24132.2	2352.47	1629.92	17001.7	1289.17	2645.11	2602.04	4646.04	19498.4	1164.41	2269.58	3201.83	36453.5	1923.75	2078.84	469.849	11644.2	4468.84	1386.02	3088	359.755	4102.21	2239.34	8093.35	42154.9	4817.37	4391.31
A0A8I5Y4D3	22.9607	1.86426	26.3795	26.04	10.0306		40.0238	12.5801	6.17528	7.60683		7.01702			41.2437										6.21833															31.377
A0A8I5Y4E2;A0A8I6GGZ4;A0A8L2Q3C5;D4A631	21.0222	18.4202	12.5266	8.39236	14.9773	33.1951			36.4218	26.738	9.4142	14.696	14.0724	33.9032	56.4855		17.7619	33.8775		12.5984			17.2553	14.1809		26.2226	29.8851				10.9949	38.8847	29.8969			28.5811				30.9815	17.0655						30.4782
A0A8I5Y4W3;D4A376;P35284		16.6858				19.4251	22.023	22.1444	57.9153	20.9378	30.1106			60.3184					34.6469	12.4201													80.4601												25.3815
A0A8I5Y4X4;A0A8I5ZLQ1;A0A8I6A4A9;F7ES73	11.2181	23.5008		20.8249	18.3211	16.5149	9.47893		30.4974	19.3955	26.3535	36.8831	12.0223	28.2844	12.4519	44.5435	28.7748	42.4904	9.8489	15.5114	51.0818		7.83142	17.3558	20.5327	23.5586	21.6222	24.4361	4.58387		17.5613	41.7926	62.7512	18.0815		23.791	19.3739	55.5206	21.5084	24.3581	2.79004	23.0433	46.186		61.6592	12.5282	45.1611	16.4348	33.7719
A0A8I5Y4Y3;A0A8I6ABL2;F1LV44	237.409	286.602	290.933	171.265	340.08	414.066	441.386	353.77	178.128	392.264	216.628	277.604	271.46	248.8	361.785	239.805	125.81	198.982	280.689	165.176	287.239	236.641	235.679	256.793	213.616	278.802	229.447	237.784	223.747	272.797	234.689	249.753	301.061	318.206	444.028	286.672	238.739	277.33	431.368	333.918	214.479	231.626	196.423	261.607	139.176	479.333	251.544	257.149	179.897
A0A8I5Y510;A0A8I6A3B4;Q07009	195.911	172.538	192.258	186.501	234.731	152.199	207.34	220.658	239.254	132.927	228.991	158.963	203.173	148.593	162.07	154.199	263.368	161.47	178.174	193.317	208.222	236.812	151.95	138.942	268.034	164.451	194.669	193.054	241.879	146.878	179.347	201.717	222.645	207.517	221.986	294.966	193.602	205.523	222.428	193.241	269.478	141.801	307.851	260.765	277.585	164.943	177.269	163.804	200.126
A0A8I5Y518;A0A8L2QBU0;Q99N27	156.497	227.403	153.602	180.383	164.333	220.011	188.482	243.213	252.864	232.249	281.338	212.538	195.398	312.921	210.8	231.644	289.346	280.226	231.636	318.055	234.077	344.293	233.135	221.211	177.942	232.753	305.179	230.204	289.038	313.074	260.325	239.654	364.028	277.143	355.707	250.639	245.934	314.625	273.464	240.075	306.82	250.648	310.785	294.152	476.915	433.927	212.293	213.868	375.283
A0A8I5Y535;A0A8I5ZP42;A0A8I6ALM5;D4AAV4;F1M6X7;Q99N37	60.2607	84.2998	40.477	64.051	31.4706	33.2036	66.1713	78.4695	88.4505	66.2418	102.546	78.4136	47.2702	68.7334	80.6254	89.2449	58.6969	105.291	81.1481	124.379	58.1223	103.986	77.602	80.9296	77.5111	105.798	89.9312	96.3559	67.0762	100.923	125.674		170.997	76.8715		97.5944	122.897	270.652	109.036	72.4178	104.527	138.894	199.025	834.99	260.714		432.047	76.5466	120.293
A0A8I5Y5A1;D3ZET1	316.95	153.26	254.936	313.233	596.396	442.592	296.26	458.768	770.402	1543.33	749.162	682.96	519.868	1204.73	570.165	1187.19	771.078	1128.45	859.784	1306.11	750.09	546.54	483.642	733.42	863.912	837.969	344.216	876.085	971.186	811.933	404.731	710.062	905.495	1038.23	875.266	686.729	1136.09	538.188	316.263	612.983	846.763	381.739	266.937	669.876	806.656	734.43	575.67	1821.83	974.65
A0A8I5Y5E1;A0A8I5ZPC8;F7FA09		60.7805		63.0619	44.6702	41.7896	42.8825			62.1435		52.3638	48.2647		55.5059			68.7621	125.942				156.254	71.5642		76.1492		85.3295			72.4437				349.624				255.528			39.3887				145.99	116.141
A0A8I5Y5E8;A0A8I5Y976;A0A8I6ALX8;B2RZ72	1319.4	1516.93	1595.9	1225.8	1475.52	1339.1	1086.14	1134.71	1334.92	1164.57	1174.07	1094.11	1167.89	1838.28	997.858	1155.9	1419.82	1433.32	1428.33	1566.15	1408.78	1722.98	1035.79	1283.02	1277.28	1123.6	1136.55	1246.87	1128.02	1202.84	942.125	1340.7	1518.63	1311.03	1006.04	722.008	996.973	1053.22	1261.14	1080.19	1117.24	965.616	1129.06	1308.55	927.844	902.574	848.265	871.913	996.981
A0A8I5Y5J4;A0A8I6A9X8;A0A8L2UNL5;B2GV06	391.415	167.655	451.209	256.14	278.959	138.382	208.092	260.653	177.947	127.109	272.261	245.541	194.216	246.214	329.295	310.534	205.12	190.287	306.327	251.976	276.044	260.967	320.82	254.107	203.99	210.532	225.306	306.196	207.181	276.291	302.584	285.691	237.384	119.046	287.408	310.707	295.41	163.86	175.946	362.991	215.407	277.935	264.705	311.913	308.041	264.056	187.492	239.552	244.821
A0A8I5Y5K0	168.21		168.869	86.1132	58.0959		128.013	160.352	62.2484	85.2531	97.7496	70.009	88.3123		177.488	78.5476			211.204	76.969									82.407		111.307								189.396								128.355	75.9854
A0A8I5Y5M8;A0A8L2QET1;Q6P791		22.1952			33.19	13.3159	36.6096		32.114	20.2453	37.1402	31.4945	19.437	41.7771	35.3161	41.4546	41.5781	24.4567		40.5266			51.8224		24.3586	19.2871	26.0349	24.949	38.3356	28.9057	13.5933	17.7449	37.5609	28.2545	55.5843		11.6813			28.3595	49.5971	71.7339	52.4937	32.8557	36.7463		31.7866	55.0989
A0A8I5Y5Q9;A0A8I5YCK6;Q5M852				32.7058																	14.1087					33.1012		32.3099					110.919	548.832	129.834	316.099	74.2797	86.2343	80.4503			1.10651	29.8543		27.1049
A0A8I5Y5S9;Q08834	280.424	348.686	365.513	361.819	297.145	380.215	374.833	441.616	262.07	374.192	308.444	323.451	350.887	363.478	300.545	327.067	235.487	296.212	342.151	266.523	272.715	245.673	290.022	327.729	356.739	362.753	324.088	314.287	237.985	330.584	239.573	360.455	264.056	310.225	294.357	468.529	267.5	248.518	201.143	389.134	304.924	250.179	265.555	217.264	218.061	462.91	257.46	278.687	262.203
A0A8I5Y5T4;Q6AYT0	2564.5	4348.73	2365.57	2467.74	2364.11	3545.97	1975.28	1967.47	3310.24	2839.49	3029.33	2748.17	2680.62	3894.41	2653.11	2774.79	4094.21	3720.73	2506.02	3967.16	2543.69	3162.76	2439.49	2389.43	3018.66	2581.36	3242.03	2878.08	3336.9	4098.7	2653.79	2587.78	3490.29	3964.72	2457.06	3108.07	3671.44	4105.55	2940.75	2785.25	3125.04	4224.6	3941.99	4594.14	4104.83	4033.24	2587.89	3098.16	3448.77
A0A8I5Y5Y9;A0A8I6A2L2;A0A8I6G825;Q68VK5	5.76469	18.976	6.00568	12.8049							6.14242							41.0592			14.8646				3.17348		7.78729																		26.8032	20.5491
A0A8I5Y5Z3;A0A8I6AA14;P17764	241.301	79.9682	447.956	313.957	175.079	88.3205	117.011	228.16	119.505	130.093	246.487	126.203	134.031	141.415	191.445	199.485	139.831	180.724	291.314	233.943	181.681	93.7501	155.134	205.798	103.141	220.777	127.855	232.454	159.59	107.071	211.805	222.912	146.708	89.1314	250.727	298.508	122.652	129.377	141.087	281.971	153.249	183.343	171.118	222.753	160.333	190.661	250.312	207.464	178.316
A0A8I5Y609;Q66HB6				110.266													45.0312					133.276	54.1378		138.821	664.494	214.875	422.26	8272.47	4088.5	1346.16	4874.33	440.245	2911.43	1484.26	8307.64	346.529	2376.56	1146.07	8365.29	1459.37	3743.71	6669.54	21711.8	7495.09	6589.94	10558.6	1878.81	2863.08
A0A8I5Y627;P01041	1541.24	1156.67	957.538	899.461	1629.74	759.565	1001.32	636.525	2446.04	1132.17	1760.76	1264.63	1771.86	1246.61	949.979	1783.7	2506.08	1494.22	1398.04	1865.11	2148.42	1182.54	1643.35	1683.05	3371.76	1367.39	1906.61	1899.45	2258.23	1409.38	1606.54	1957.08	2034.96	1310.98	1531.58	1492.98	2456.78	1538.13	1259.43	1108.29	2909.09	1398.97	1551.19	1451.47	2795.4	1311.68	945.82	1689.19	2433.34
A0A8I5Y641;A0A8I6A1S1;A0A8I6ALA2;F1M853	5.73888	33.7807	24.4009	35.0608	53.5091	26.22		50.1264			35.7467				19.3209	29.3377			12.2682	11.7191			6.36665								2.61728															27.8661	47.3997
A0A8I5Y660;A0A8I5ZN52;Q4V8F5		90.3158							146.473			47.8474		162.93			125.697			116.433	146.585												198.489	289.4			146.369			43.4647	281.999	38.0674	177.993		156.458
A0A8I5Y665;A0A8I5ZMM2;A0A8I6A9Y4;D4A8A0	36.4333	49.1895	75.3239	32.6914			28.8483	1072.44			337.031	181.08		138.496	94.0446	82.245		77.5434	201.617	84.0416	389.563	443.979			128.523			119.742				131.579	288.211		352.269		101.172		237.083			126.639		190.024		188.254
A0A8I5Y668;Q08406	304.528	52.2961	233.721	146.069	581.241	167.952	614.174	1068.13	72.875	498.574	87.1439	119.115	108.095	71.3047	844.558	96.734	48.9005	58.8731	673.891	48.9704	121.37		119.136	102.042	124.845	268.369	45.6167	142.09	91.4968	81.3674	380.217	87.8383	88.7621	129.117	367.285	92.8765	64.1232		211.472	163.445	42.2708	122.275	126.947	520.788	84.0145	60.0627	1007.55	928.403	56.5645
A0A8I5Y693;Q5BK10	15.9748		63.9284	19.014		7.71035	9.22661	18.8193	14.0677		23.4982		7.63126		26.7792	34.3997			73.9328	17.1153	25.793			38.4525			23.8875	16.5518				39.7568												23.553					32.6778
A0A8I5Y697;A0A8I6AE72;A0A8I6ARE9	149.18	128.415	130.191	121.782	136.713	161.234	134.902	109.74	140.725	100.824	137.761	112.051	127.164	163.889	69.9602	174.26	120.846	150.663	120.16	150.064	156.701	195.061	81.1573	112.153	114.717	141.698	137.336	171.813	109.517	173.604	95.266	141.576	135.473	101.505	129.97	139.937	91.8492	92.949	144.563	95.3944	85.5347	86.6099	52.6806	130.095	62.7162	136.222	52.8988	79.9422	53.4589
A0A8I5Y6B9	325.734	3995.11	249.611	86.0276	1195.41	2242.48	159.563	753.627	3803.75		2688.18	1534	4040.04	17083.9	273.816	10458.6	2482.73	6295.59	169.403	17275.8	3850.95	4475.95	347.78	1404.78	3383.58	198.834	2177.11	6670.05	1086.45	9059.87	105.639	7335.3	5730.05	8797.77	2929.53	6049.97	6029.75	10251.7	791.945	289.089	5401.43	523.704	2345.85	730.731	2600.69	4453.13		1493.19	3994.13
A0A8I5Y6E1;F1LRE2	4818.98	2827.26	3650.61	5609.66	5646.08	5207.76	5535.44	6095.17	2413.05	5008.96	1548.17	3708.41	4186.19	2361.26	2066.5	3664.32	1953.92	1667.71	2447.65	1457.24	2293.45	2277.24	2189.36	4561.24	2263.54	4033.15	1628.68	3904.57	3249.01	2206.88	2164.29	5606.55	2436.88	1692.85	1963.16	3040.14	2247.88	1295.29	1530.77	4752.52	1129.91	2180.99	1401.42	2218.23	1580.21	2229.02	1576.71	3339.89	1805.43
A0A8I5Y6G3;A0A8I5ZLL2;Q499T2		129.793	223.157	74.2231	88.1103	69.5733	65.22	195.046	221.264	153.489	240.506	122.736	129.9	298.205		229.23	158.828	386.15	145.041	121.079	426.315	343.252	251.012	154.766	304.713	322.61	406.598	181.715	274.541	462.359			356.553	219.956			110.59		178.481			207.888	147.146	167.547	216.288	347.124		171.936	368.939
A0A8I5Y6G6;A0A8I6AGX9;P36376	5264.02	5716.97	13417	7700.88	5544.04	8605.95	13398.2	7223.93	3211.69	18272.3	7936.24	6145.56	3586.86	14706.3	14462.3	7682.31	2728.57	10194.9	12492.6	6221.5	4104.01	7337.01	7880.93	5287.58	3298.51	13044.1	5238.97	4761.15	2074.74	13696.2	11160.1	4127.55	4369.16	12785.5	14014.2	1474.23	2836.08	3788.15	9567.01	2041.42	1268.33	1420.61	1272.04	1025.52	881.861	4884.61	3062.45	2158.85	1858.34
A0A8I5Y6H7		80.0857				20.23												32.0097
A0A8I5Y6L1;A0A8I6AS92;D4A8H3	98.2515	86.7313	78.6977	73.8022	99.1642	67.8381	64.6988	91.5511	92.6292	44.3357	72.8825	67.9698	84.9638	107.437	46.9333	67.4481	89.0725	65.9944	47.3702	87.2127	69.889	85.773	63.6987	81.9945	82.8084	43.9374	91.5815	69.3148	72.7633	116.154	102.162	62.6554	128.873	101.953	118.623	108.362	103.057	100.78	73.6986	86.655	116.456	66.0358	94.1047	65.277	100.19	81.8298	56.9504	70.3699	102.358
A0A8I5Y6L8;F7EZE5;M0R5M7	1.28995	1.97743	6.993	4.09694	1.33157	1.35876	5.16655	5.89185	9.9572	11.0767	1.45972	1.06256	5.38505	1.82099	5.66179		6.66035		4.15339	13.9359	5.27778	5.78903	4.59896	8.47443	12.0597	10.2949	12.0189	9.70849	3.38757			20.6577			9.39583					5.76804		3.65079					4.61825	8.48445	23.7656
A0A8I5Y6L9;O54697	97.4198	46.2411	248.569	168.854	1.30019		65.4826	284.319	54.3535	44.1422	230.271	220.848	32.0757	132.349	465.268	617.501	32.0685	40.2076	349.156	239.539	409.605	680.627	39.7994	243.461	172.28		154.359	296.025	46.5269		87.7361	451.464	310.015	117.441	419.986	54.5339		201.615	1428.3	276.837		28.4301	129.887	231.004	59.8864	763.203	54.2616	139.654	85.2834
A0A8I5Y6P5;A0A8I6AAA1;A0A8I6AIX5;A0A8I6APA4;A0A8I6G6A9;A0A8I6GJ55;A0A8I6GJ72;A0A8L2QX18;A0A8L2R317;Q5PQX0	13.8228		43.4729	26.375	15.274	4.87058	14.7024	17.1236		10.9158		8.16147	15.3876		1.82526	8.25277	16.5518	13.1558	17.8133	12.9134	4.93055	10.5135	21.0695	24.4543	2.54918	20.0679	7.96797	9.92337	16.8829	3.85278	9.05498	26.6017	3.74281			7.97132				10.9997			3.10995	15.546			7.21291	9.90576
A0A8I5Y6Q8;A0A8I6ALW4;D4A1J6	30.6257	19.7737	65.1128	63.4464	61.1689	76.7232	46.8656	63.7223	87.9583	61.9519	66.6463	60.3315	85.0932	93.2393	50.085	76.4458	82.3424	90.0387	53.4167	97.0662	95.3539	60.4223	67.9395	65.6541	84.8174	75.144	77.5129	52.9992	53.4915	97.1728	38.2778	30.4911	104.159	101.818	49.481	83.9336	60.0177	46.9449	88.4204	70.545	84.2241	57.6502	54.9674	45.833	65.2366		40.0664		64.4193
A0A8I5Y6R7;A0A8I5YC92;A0A8I5ZR05;A0A8I6A483;A0A8I6AKQ3;A0A8I6AM15;Q4QQT4	36.5474	62.9331		43.5793	42.7282	50.6016	49.6641		39.0862	30.6191	77.7692	54.0384	64.047	45.0931	35.7083	18.9737	106.897	76.6383		17.1966		61.3488	50.1298	18.5703	47.2584	16.1018	65.0605	34.9364	58.814	72.9729	7.87648	30.5171	78.9428		15.2003	58.3946	56.8761	98.148	111.221		83.4852	95.4865	135.061	37.9465	143.776		41.2458	13.608	54.8905
A0A8I5Y6S4	1837.65	587.056	2584.26	2089.65	1217.81	1712.33	2164.19	2239.27	853.527	1228.36	1672.3	1479.72	1020.82	2197.17	1550.48	2048.88	806.528	1398.17	2607.27	1613.34	2011.33	2429.94	1683.65	1737.19	1797.6	1651.61	1445.05	1888.36	1301.5	1862.13	2026.15	3673.12	1313.24	1671.81	3055.12	2343.59	1197.31	1434.3	2529.48	2096.76	1687.24	713.771	596.313	2663.7	625.407	998.511	3236.42	4331.17	1203.88
A0A8I5Y6S6	95.3609	112.386	124.765	107.836	92.0707	95.9207	98.5543	96.8521	135.275	115.037	139.509	98.0091	117.716	160.663	132.864	141.284	161.325	153.69	105.983	179.808	150.659	145.48	109.082	135.267	174.238	110.955	153.988	150.153	134.394	183.223	130.301	120.181	135.657	172.407	154.358	164.022	128.007	121.576	129.6	110.815	148.152	111.902	143.123	120.011	90.2336	119.452	111.106	112.1	142.292
A0A8I5Y6Y0;Q9Z336		3.12182	2.28114	7.54147	6.6399	10.0232		9.90051	8.4418	13.686	6.30558	15.0375	13.5219	25.3948	3.68644	15.4401	11.8017	24.9057	12.1623	6.97016	10.3597	50.8461	13.3857	7.90192	16.8893						15.9507					13.9293	13.2628	23.3155		10.5855		14.1939	27.1748	24.0388			8.4417
A0A8I5Y735	980.63	634.936	1683.03	808.33	844.319	511.768	1424.93	668.812	2127.52	740.909	2315.84	500.851	1394.4	2523.61	2211.29	1628.04	2006.84	1551.95	2746.52	2984.41	2411.96	1044.05	1768.63	722.189	2986.51	760.718	2448.32	1401.64	1379.58	1242.74	3129.26	756.584	3895.87	2338.59	2178.15	403.145	1836.48	1367.23	2519.93	585.655	2216.33	457.328	649.73		270.454	793.615	2083.51	1257.36	2146.66
A0A8I5Y747;A0A8I6A206;A0A8I6A236;P13383;Q5U328	117.404	84.3495	167.639	278.208	104.885	83.7869	82.4749	193.746	83.8438	104.525	99.9472	97.2163	84.7291	169.589	127.229	130.279	81.1814	110.032	151.18	106.955	184.078	185.411	140.441	134.664	167.511	173.627	176.175	129.746	112.837	144.495	159.754	239.251	115.052	166.913	161.251	232.689	101.934	162.479	168.927	249.856	162.797	113.33	173.499	230.539	155.343	200.159	308.827	167.709	197.381
A0A8I5Y765	177.645	41.9353	169.836	193.871	45.8064	52.6081	92.8351	89.3006	224.288	181.416	243.949	71.1483	149.479	209.84	94.7261	42.1789	25.828	158.922	298.179	62.4431	152.352	213.345	182.686	222.594	232.961	389.252	79.0687	180.568	247.505	221.723	200.564	117.551	39.4625	88.0458	88.5736	162.332	262.098	95.3006	79.8155	147.318	453.814	207.078	50.3465	204.23	246.662		634.551	439.428	466.004
A0A8I5Y772;A0A8I6ARC5;A0A8I6GG14;D4A0Z1	81.8945	219.402		124.92	102.749	174.194	115.403		137.65	158.312	136.171	152.869	126.918	194.756		98.0522	154.861	166.309	89.0103			159.366	128.052	73.152	187.364	120.634			107.105	179.805		121.5		206.138	137.44	149.478	180.639	271.238	303.639			207.024	195.282		238.852	436.205			185.9
A0A8I5Y785;A0A8I6AK19;E9PT11;Q4FZS1	47.341	62.3565		98.3938			149.554	77.3013	814.508	249.18	661.001	254.342	211.462	397.074	202.195	347.929	427.414	554.062	525.36	415.014	527.17	406.618	560.106	797.722	315.49	1359.99	404.533	1586.32	169.999		1402.4	1002.99	343.529	755.749	3409.89	448.819	758.882	343.103	876.868	1494.39	450.449	886.286	486.62	3245.11	337.23	5640.29	353.776	277.622	902.653
A0A8I5Y795;A0A8I6AH82;Q3MIF4	308.479	402.18	317.447	232.984	373.103	338.391	380.33	227.959	715.745	371.57	687.094	365.687	565.098	352.973	361.55	390.435	765.034	455.16	248.478	418.904	418.846	487.895	378.404	339.642	542.373	334.322	515.742	430.703	607.548	364.424	489.204	337.892	528.578	465.733	382.876	405.422	609.857	636.928	605.508	390.239	624.398	533.169	910.044	318.998	899.375	493.933	295.489	263.328	620.396
A0A8I5Y7E5;A0A8I6AW51;A0A8L2QXZ3;M0RA26;Q71TY3	26.7314	70.624	34.7479	103.586	107.544	73.7639	40.975	90.2884		28.643	34.1819	20.36	25.1024	51.6773		70.9846		33.714	93.9636	38.2568			55.5071	94.1344	57.477			32.4455			58.6127	55.482		63.3196													103.098	38.3676
A0A8I5Y7I3;A0A8L2UJE8;D3ZN79;P17078	464.363	115.486	444.266	418.77	273.081	278.305	169.841	464.699	313.735	445.714	1012.69	410.321	332.599	578.641	295.51	714.474	258.738	353.132	403.719	462.975	467.618	722.555	547.442	452.548	295.329	605.507	361.567	593.309	259.573	625.76	351.705	363.226			390.723		224.091			275.73		138.358	163.149	205.739	187.464		175.32		252.574
A0A8I5Y7K3;A0A8L2Q6T4;Q5U1Z2	122.049	144.446	105.835	115.759	127.56	150.447	123.634	111.176	75.9342	101.477	102.58	142.552	116.011	145.147	121.191	99.9217	118.933	140.592	107.843	112.771	133.95	65.9237	90.6233	98.2851	88.1906	107.373	67.9253	97.175	64.2895	50.3707	96.3148	142.189		86.9123	212.044		119.796	134.825	156.651	111.353	88.655	130.7	196.442	135.967	123.746	223.794	65.9841	72.8408	90.1105
A0A8I5Y7N4;A7VJC2;F1LM82;F1LNF1	189.074	118.465	165.335	155.839	132.058	67.5051	103.922	187.632	135.978	136.392	147.427	153.735	132.026	469.719	143.767	211.333	119.309	135.709	238.3	229.941	191.53	160.776	136.616	187.273	150.595	209.559	127.445	188.627	132.202	111.709	146.576	193.197	321.533	303.445	262.476	175.51	186.128	262.426	203.461	177.919	243.174	80.6509	137.619	294.801	109.918	158.994	278.268	232.089	407.754
A0A8I5Y7N7;D4A5I9	926.428	2365.62	982.921	1174.13	1111.61	1953.4	1241.15	751.903	1740.75	2459.25	1514.42	2145.48	1403.99	2765.71	782.565	1706.42	2280.79	2689.9	1006.25	2187.46	1020.27	1967.72	1186.39	1606.1	1173.87	1424.73	1451.92	1807.92	1451.11	2230.52	1008.24	1321.01	1474.76	1814.78	945.108	2031.74	1296.51	1924.36	1662.22	1286.58	1182.84	2180.91	2326.08	1164.2	2224.85	2852.42	1029.45	1166.99	1482.33
A0A8I5Y7P7	4087.59	163.762	1167.05	1055.57	2097.65		1724.4	5896.31	610.029	275.941	3382.15	2076.62	4479.27		3425.11	2628.03	2805	91.455	8882.97	2229.48	5598.26	116.042	4473.15	3055.69	5323.53	105.706	3077.27	2230.45	3805.88		6014.38	1513.3	5296.28	250.395	4720.57	2470.44	4970.04	155.339	5410.56	1985.02	6569.93	96.7046	1900.02	1970.55	3978.93		7542.92	3147.14	5063.47
A0A8I5Y7Q5;A0A8I5ZXR5;A0A8I6AAL6;F1LPK1;P40190;Q7TQ89	134.808	29.1508	21.9016	65.4433	116.645	53.3264	97.3956	149.633	42.5903	67.6136	50.3926	62.223	53.0167	61.3011	121.868	67.354	51.7171	44.43	118.699	56.3151	62.0324		75.8894	96.6749	89.4169	76.6544	79.3127	88.2806	84.8735	54.8897	92.7297	42.9494	52.4524	64.1199	117.733		61.6677	79.3574	77.8613	38.5999	95.3206	36.5784	74.4813	139.334	74.5833		136.998	176.596	58.2399
A0A8I5Y7R7;A0A8L2QE96;Q9ERA7	180.687	96.1148	205.964	163.51	167.925	155.611	169.496	210.969	148.636	168.684	187.137	214.146	156.958	413.485	249.665	278.105	216.749	329.772	303.304	206.771	434.126	318.844	408.404	222.531	264.226	244.847	382.125	255.981	301.65	426.693	298.878	243.765	394.409	345.377	361.287	266.661	402.658	449.621	334.243	226.679	413.236	146.819	334.879	277.929	280.049	295.624	328.844	250.244	458.192
A0A8I5Y7S7;Q5BK80	101.794	225.745		95.6038	116.93	164.225	153.019		108.195	172.831	200.674	135.168	212.61	261.048	90.2556	169.365	156.071	232.593	211.733	114.747				141.947	208.302				184.532	236.135		244.977	193.009	281.526	245.069	154.943	101.243		169.096			254.532			114.822		174.083
A0A8I5Y7V6	94.399	75.6604	124.969	240.028	56.1188	65.6854	78.9146	145.743	105.803	124.111	91.4599	85.5922	115.764	199.651	143.844	127.35	94.626	101.92	161.741	98.4379	134.779	118.132	112.868	125.938	146.224	185.859	123.425	146.414	119.775	138.395	125.441	149.543	167.179	147.414	184.938	124.258	124.12	145.122	133.157	170.039	153.29	99.9347	110.652	176.5	140.512	176.659	349.404	144.403	194.894
A0A8I5Y7W9;P10824	239.809	508.323	150.426	216.481	402.408	412.233	366.014	107.62	632.488	380.44	617.93	376.25	505.638	347.351	147.51	322.911	809.824	478.911	240.543	471.96	375.264	458.021	346.718	291.665	528.271	298.247	523.74	378.178	449.439	401.688	311.573	250.291	333.463	408.742	253.068	366.589	363.151	462.712	598.533	257.112	606.092	514.745	630.028	219.528	693.125	359.403	233.212	229.369	598.47
A0A8I5Y7Z1;A0A8L2QIB4;Q6AYQ1		77.9525				60.5561			46.5343		50.7938	40.672	81.565	59.6249		42.3125	59.1629	48.5141		59.2043	109.967			46.6564	51.3845	96.6999				69.4952								73.0781	71.016	67.8752			39.6623		48.2921
A0A8I5Y824;A0A8I6GFJ0;O89035	76.3649	55.6769	92.5083	64.5695	71.7475	99.7473	57.1127	65.9326	68.1429	136.08	178.702	51.39	31.2479	212.353	64.6177	110.2	57.408	131.72	74.84	41.5005	124.773	50.4368	106.519	55.6707		332.92	114.951	251.34	99.2865	167.51	141.067	107.692			202.331	96.3571			246.93	298.371		160.229	96.819	129.572		39.4661	65.818	105.629	115.287
A0A8I5Y844;Q7TNN9	2032.7	2699.81	1082.69	2462.28	970.589	1199.8	1243.03	960.81	1452.07	929.371	1088.69	592.612	1636.14	1800.2	785.377	1101.37	1012.46	1258.82	776.007	1006.48	1480	1488.29	802.691	973.494	1907.07	1285.7	637.313	716.268	1111.8	2142.65	736.561	998.701	1922.53	1076.38	1147.58	1614.43	2255.37	2291.36	2245.41	1188.28	976.309	1278.15	3163.5	632.82	1493.65	2103.1	803.35	981.69	1416.16
A0A8I5Y864;A0A8I5ZYM2;A0A8I6A3V3;A0A8I6GM37;A0A8L2QUM0;Q63009	24.7772	52.9122	40.7737	13.096	15.8162	65.2589	29.032	40.4497	31.2195	51.8943	64.5525	44.6837	34.6125	37.4234	36.0484	33.6802	45.1796	28.2567	36.3856	93.4592	47.2252	15.2192	42.676	36.9701		39.4731	53.4405	28.1046	25.2513		28.3925	67.3705	78.7686		27.2274		33.3333	44.2082	83.0608	30.162		14.2034	45.3803	28.026		48.908		17.7685	54.6402
A0A8I5Y8D9;A0A8I5ZQ05;G3V796;P08503	655.466	178.561	2043.14	1874.88	462.948	81.9137	401.058	2942.87	178.471	519.818	384.642	1939.49	294.569	256.568	1987.84	653.201	239.834	154.499	2259.92	260.641	789.308	606.248	901.314	947.314	270.91	1390.5	206.785	667.369	363.865	271.084	2188.68	314.91	540.191	307.21	2161.16	529.797	205.307	148.22	463.612	1661.77	199.459	575.364	213.654	828.239	325.547	482.764	3255.88	787.767	405.722
A0A8I5Y8F4;Q68FW9	96.4627	192.48	154.013	118.133	143.713	164.374	93.6032	120.945	140.868	149.922	136.275	119.305	124.999	199.099	61.3152	129.856	130.859	175.802	124.859	169.926	161.501	151.131	123.63	117.264	167.854	166.791	137.537	174.369	136.659	226.011	87.1688	152.607	209.507	265.717	132.131	220.799	139.59	290.868	190.41	137.577	159.33	144.054	194.11	151.452	217.316	230.463	133.051	149.186	198.962
A0A8I5Y961;A0A8I6A4W1;A0A8I6AGH0;D3ZCI6;D4A8C5;F1LNK2;Q9QW07	59.3437	85.5941	26.4701	30.6663	49.5461		25.8535	9.27399	17.8887	28.6774		27.0116	24.3855	56.4942	105.083	15.9138	40.0055	31.62	19.8074	53.9018	90.9789	298.837	24.4693	21.0069	69.8505	13.7862	31.4803	22.7865	31.5873	17.2693	109.85	20.5334	128.152			179.367	157.602	242.334	92.0656	83.1458	134.353	68.6285	83.2704	135.473	102.73	82.4732	83.6721	58.9852	104.234
A0A8I5Y9B3;A0A8I6A3N4;A0A8I6ANM7;A0A8I6AU27;A0A8J8YMC5;D4A4P1;F1LMX1;O08839	58.0036	56.0204	39.9592	49.5131	20.2799	50.6596	32.0408	66.0944	61.3083	51.791	44.0067	73.1728	41.3848	89.3479	30.8396	46.3465	87.8005	92.5309	75.8578	68.5421	104.406	63.9076	10.0351	60.2048	33.8948	50.5899	64.4078	56.3127		46.7002	98.8066	61.2506	54.9141	76.2196	70.669	79.4825	84.4577	69.8507	48.65	91.976	65.4801	56.4324	112.963	67.41	106.534	57.6327	64.0067	39.7104	57.3562
A0A8I5Y9E0;O55158	679.985	1815.71	628.572	1102.96	605.626	1604.5	1390.84	862.134	1443.82	1142.07	1615.23	1125.47	1134.82	1581.56	1000.74	1118.09	1117.33	1517.07	716.843	1695.37	1088	1595.76	1065.48	1189.2	1425.66	1179.18	2265.35	1050.69	900.83	1479.11	758.121	1006.74	1090.21	1250.02	1394.08	1129.67	868.288	1234.78	3255.44	942.637	1274.3	1049.69	1327.86	637.391	640.018	1594.57	683.14	710.002	1098.68
A0A8I5Y9L7;A0A8L2Q4X0;Q63486	23.4295	17.7328	56.1568	50.0764	51.9655	9.60586	58.8822	46.8391	26.7458	18.6967	42.056	52.8646	29.4122	90.1324	21.237	30.2483	68.5982	12.6174	31.5395	15.3729		58.9413	44.8808					38.5864	42.0891	52.9259	33.4251	44.9473	62.7743					77.194		57.4938	33.2824	49.944	84.5667		7.40716		28.967		44.9002
A0A8I5Y9M9;A0A8I5ZTT7;A0A8I5ZWU9;A0A8I6AU02	2048.79	2914.32	1827.1	1563.78	2563.81	3039.61	2621.96	1386.57	3787.95	2150.27	3145.8	2098.69	3006.34	3259.49	1614.13	2518.79	3339.24	3272.39	1936.44	4247.23	3940.07	3242.01	2938.4	2570.27	3523.52	2089.7	3352.17	2457.04	2564.31	3018.05	2479.69	2188.27	4504.09	3000.65	2065.15	2349.97	2981.95	2871.87	3213.58	2079.39	3680.7	2280.9	2911.9	2139.7	2410.55	2773.53	1757.01	1642.57	2775.32
A0A8I5Y9R1	19952.4	7469.37	15313.5	15458.1	14689.8	8243.25	15583.3	17263.4	9507.45	19092.2	12561.1	12989.4	18890.4	13970.3	23459.5	16989	15402	32822.5	50372.1	11258.2	10116.4	10417.6	17766.9	20371	15985.3	36024	15075.9	21403.3	22368.2	24572.7	34674.8	19906.2	13857.5	14489.8	17898.8	10052.4	21136.7	6866.29	26093.1	14210.5	39826.6	7936.97	6401.31	7351.79	26886.9	13700.5	23403.5	18688.4	24783.9
A0A8I5Y9V4;A0A8I6AVG0;G3V9K0	31.4347	39.8408	60.8513	48.4556	25.3178	24.7317	65.1311		29.085	36.7746	35.0408	37.0835	49.3579	77.5236		52.8546	56.7565	34.1617		49.4296				47.8349	51.9346			26.9941			22.3744								62.7267			57.2636	28.3847	92.7396	48.4439				78.4024
A0A8I5Y9Y9;A0A8I5ZYY9;A0A8I6AB52;F1M8B7	79.261	185.552	210.574	248.083	294.631	312.548	317.981	220.316	185.58	287.174	194.524	306.817	332.699	204.804	290.739	205.952	183.895	295.736	258.615	226.495	322.127	399.449	498.336	585.49	295.286	387.605	577.732	233.433	347.997	203.541	376.58	224.299	283.594	216.024	389.364	109.417	129.558		505.958	193.398	195.86	433.848	101.722	326.85	119.988		285.733	516.914	289.124
A0A8I5Y9Z8;A0A8I5ZP07;P54313	222.39	407.498	168.983	184.835	220.371	270.646	189.05	146.078	470.118	295.245	461.487	279.385	402.51	274.586	236.353	236.728	601.814	406.726	230.757	356.452	336.52	396.366	281.272	310.955	336.814	225.165	367.728	291.987	354.753	321.304	278.567	203.438	223.054	272.671	297.607	164.904	307.55	411.922	703.552	273.504	375.172	495.798	446.149	197.832	424.313	292.686	219.627	154.034	337.827
A0A8I5YB87;A0A8I6GB78	131.393	39.9494	274.314	161.465	69.7587	80.2458	91.3261	97.6751	40.6764	112.095	112.59	37.5203	26.2538		86.2727	42.0557	21.994	23.5635	138.344			24.9291	37.4431	18.2705	40.6444		35.3155	21.9322			46.0133	40.1162			62.2117		39.5443		110.145	87.3605		26.054	46.9912	35.7833			30.9367	33.831	31.067
A0A8I5YBE6;A0A8I6ALH2;A0A8I6GJR4;F1LXS3	25.3307
A0A8I5YBE8;P86252	94.4492	98.1769	135.246	92.3935	125.612	93.9733	76.2424	156.925	103.447	97.0016	85.981	113.932	106.16	166.733	112.627	150.527	124.91	136.76	227.103	88.1518	139.004	76.5088	98.1581	148.292	118.651	133.42	143.38	121.014	121.438	66.1891	102.157	235.967	83.0993	137.042	128.404	126.058	130.96	87.7421	136.376	119.052	90.5346	81.5436	91.775	123.544	113.505	51.1493	125.832	141.273	93.7193
A0A8I5YBG7;A0A8I6AQ45;D3ZCA0	199.501	263.415	234.881	162.603	210.167	216.603	193.978	143.822	376.082	227.808	358.578	186.122	286.134	313.657	185.617	248.76	468.74	323.196	215.032	298.562	407.515	245.042	201.905	210.243	358.686	240.889	338.058	241.573	374.407	266.662	269.35	286.66	493.316	274.08	225.779	265.66	445.086	370.584	243.744	274.742	365.251	247.854	488.969	277.113	559.703	323.509	270.21	280.095	426.884
A0A8I5YBG8;A0A8I5ZUU4;A0A8L2QB12;Q9ER24	61.0946	54.0602	101.454	48.8983	50.2173	71.1206	61.7632		83.3394	48.0748	92.1905	38.0456	52.6283	44.1407	19.8846	82.8782	88.0205	113.265	47.2479	102.279		131.947	20.5035	48.578	105.648		85.7139	55.7206	83.1282	72.3798	24.7447		146.465	91.3645	35.6411	52.1003	68.1427	117.328	43.3197	90.5754	101.016	72.5299	99.0763	42.0276	190.731	103.471	41.4721	51.2436	83.8139
A0A8I5YBM8;D4A5S9			426.303					632.789			774.568	127.395			649.554				264.376		265.078			131.292			153.085					107.844												156.705
A0A8I5YBN3;A0A8I5ZN17;A0A8I6ARL1;D3ZKD9;D4A1Q2;F1LST4	181.234	92.3365	196.964	359.095	188.742	188.141	200.527	219.117	256.424	206.174	190.483	144.933	205.291	193.502	159.932	170.794	302.46	226.98	139.201	234.161	219.059	327.076	148.556	136.528	187.12	213.647	211.472	187.976	182.626	159.651	187.212	141.165		299.213	314.611	208.2	238.037	392.678	121.462	155.739	241.772	240.625	244.476	282.161	376.087		243.067	253.482	250.481
A0A8I5YBQ4;A0A8I6AJ28;A0A8I6ARQ9;A0A8I6AUZ1;P05708	126.381	105.221	193.809	165.126	125.3	102.674	101.353	173.036	75.1671	78.487	100.037	85.4389	129.082	130.071	116.92	99.6162	66.7843	87.3317	127.798	81.5066	108.191	131.414	81.4025	103.707	81.8236	88.6097	79.4188	131.219	87.5104	133.262	86.7438	154.97	154.443	126.035	78.5411	108.569	106.857		74.6444	140.714	81.9191	62.8743	54.0371	118.609	121.924	149.027	139.069	91.172	77.8141
A0A8I5YBQ6	36.8501			42.0443	94.5232	76.2648		54.1656	109.28	204.529	151.897	119.285	88.2684	259.366	70.3332	167.679	108.184	250.798	173.653	299.964	110.709	118.404	48.6816	113.367	205.856	123.238	88.8778	128.082	23.0789	131.495	47.0907	84.5666		228.868	123.168	108.61	235.841			33.4668	172.604			62.9335	82.2925	70.1092	86.1551	346.105	200.59
A0A8I5YBR2	43.9407	61.8397	60.7231	46.0074	37.5485	69.405	56.3705	53.4448	55.2555	48.9847	44.8473	39.2911	67.4148	82.1987	62.5254	51.0825	48.1872	50.0839	55.6341	58.7297	89.6596	78.6971	63.7419	50.8722	65.7441	65.6698	65.0048	66.2579	47.2878	66.5686	37.8369	56.2537	75.3825	92.3946					61.9809	63.5809	34.0455	80.057	56.9118	72.9253	71.6233	85.8809	94.2059	47.3498	68.1674
A0A8I5YBS8	62.7961	46.6996	101.009	51.07	98.51	45.6969	77.2065	83.9711	60.949	49.2843	59.5402	72.4541	63.006	55.1469	107.365	80.4423	58.1443	42.509	62.7974	79.1362	105.305	85.0651	52.3292	85.7038	87.3111	60.8608	71.2481	63.1416	62.9447	81.6374	94.1755	78.9804	119.983	60.1548	134.559	81.6392	83.6019		109.362	131.98	37.77	58.5247	80.8358	85.9311			77.8807	141.881	75.5224
A0A8I5YBT0;A0A8L2Q8D7;Q9WTQ2	902.381	884.32	350.027	1092.32	470.577	631.307	709.435	544.828	608.047	535.503	543.689	673.276	821.358	821.58	455.183	669.398	589.174	648.318	412.765	735.305	665.958	965.38	535.148	673.543	652.799	713.841	547.47	562.334	587.055	678.825	306.481	489.141	1036.78	683.127	747.75	1565.69	663.269	841.888	1160.53	547.952	832.923	581.967	951.537	793.806	430.22	905.321	645.912	628.695	915.849
A0A8I5YBU1;P50399	2249.88	3392.09	2320.2	2481.16	2539.02	3036.8	2622.92	1824.97	3303.78	2807.31	3175.92	2539.69	2758.33	3059.42	2626.71	2585.2	3835.02	3155.66	2461.94	3288	2711.21	3358.85	2894.54	2718.25	2840.65	2869.85	3719.68	2684.24	2989.58	3105.6	2973.02	2519.19	3417.42	2829.29	2412.89	2836.69	3271.12	3543.4	3199.67	2547.14	3268.93	3511.33	4296.54	2280.11	4258.78	3804.68	2509.14	2129.29	3525.76
A0A8I5YBU3	141.201	218.997	347.393	301.382	62.3808	134.877	152.784	109.187	39.4329	210.984	127.678	78.281	62.2401	212.994	227.005	55.8614	30.8723	255.411	167.83	52.1035	48.0731	182.229	203.137	57.3877	49.2433	515.697	100.919	63.155	35.0425	237.035	202.915	55.7076	93.3912	250.214	228.075	215.114	76.5496	371.981	224.953	60.133	73.7946	106.673	66.8502	88.5841	140.162	205.303	504.406	119.038	63.477
A0A8I5YBX7;A0A8L2UKX0;F1LR52	141.881	271.968	152.496	119.547	212.364	166.652	252.063	113.308	585.983	194.24	622.343	317.493	358.319	252.958	152.542	252.363	632.12	310.493	155.141	389.16	306.715	374.978	304.509	208.904	403.751	182.599	472.353	291.22	397.869	268.873	314.563	220.44	420.058	301.502	286.641	420.608	447.526	463.893	596.034	236.793	577.56	355.9	804.465	211.348	861.501	411.134	247.354	179.476	444.906
A0A8I5YBX9;A0A8I6A5M2;A0A8I6ANL8;Q642B6	693.538	342.574	691.031	577.147	322.111	308.719	395.836	665.758	431.841	229.498	393.468	278.584	384.868	123.093	543.807	332.506	432.274	280.559	216.967	355.288	501.291	397.821	266.634	381.631	478.281	405.422	263.148	362.459	385.821	184.522	410.337	354.384	256.109	286.843	286.534	175.042	370.072	209.501	248.507	270.315	509.321	261.617	399.378	439.429	203.743	127.951	736.916	506.311	393.741
A0A8I5YBY0;Q4V8I1	274.061	137.95	340.609	265.839	376.645	317.138	503.044	484.795	276.571	555.874	508.167	508.412	307.305	423.411	636.036	455.507	322.824	481.825	501.473	282.523	440.257	389.648	745.891	657.125	420.641	775.119	806.78	668.047	540.207	759.779	691.696	703.857	298.452	480.783	699.276		398.008	295.503	419.256	719.067		344.254	538.052	563.126	349.166	346.709	649.009	513.764	442.481
A0A8I5YBZ0;D3ZR10	34.0394					65.4651	66.742			39.3123	123.116	55.8354			95.0067			132.68					72.3296				93.2576	85.4377	110.962										152.927		213.896	64.1376	133.772	66.8036				65.4979
A0A8I5YBZ9	187.54	192.87	149.339	227.253	240.053	256.55	235.708		217.636	166.431			362.274	197.705	133.493		67.081	113.673		151.395																						129.146
A0A8I5YC12;A0A8L2PZB3;P14630	67.352	162.054	609.676	386.907	416.727	306.267	531.75	738.228	1020.06	367.058	683.757	395.662	571.845	722.697	968.187	451.709	828.995	555.388	877.105	638.521	1914.79	1317.51	1197.4	481.744	1431.51	527.486	1034.43	556.244	820.447	705.378	755.8	1050.07	2025.86	426.535	1521.41	918.784	1103.64	1218.82	944.567	771.698	2219.06	329.867	2010.83	395.976	1213.67	1383.32	428.676	393.613	1697.86
A0A8I5YC57;F7F9Z5;Q62797	219.159	234.52	151.898	219.613	228.067	286.701	266.122	138.76	292.973	207.995	201.627	303.624	343.04	255.274	171.15	271.314	276.897	278.699	127.41	271.142	309.162	379.679	180.742	292.285	280.418	296.686	258.493	258.952	189.074	338.509	152.754	193.106	350.86	215.067	404.749	325.611	193.648	225.597	393.754	239.253	205.47	175.014	280.151	214.828	133.642	230.842	194.096	176.591	231.59
A0A8I5YC58;A0A8I6A0Q5;A0A8I6AHS1;O35964	53.1383	100.997				57.6784			138.25		74.1855	88.9089	88.1222	196.35	68.2488	81.3393	123.363	85.7893		137.881	155.978	128.244	97.1719	112.89	105.786		128.002	131.286		209.855						171.046			167.744		184.454	101.849	129.439		209.835	310.834	69.9977	86.4663	125.356
A0A8I5YC83;A0A8I5ZKU8;A0A8I5ZP72;A0A8I6A1Y6;A0A8I6A491;A0A8I6AEX7;D3ZPI8	2225.35	789.239	2924.67	2342.17	1900.9	2165.14	3155.53	2817.34	988.865	1162.26	1309.13	2339.36	1380.29	550.057	1729.36	1963.56	520.271	686.169	1975.26	1100.89	532.058	378.492	1381.74	1559.01	521.411	996.677	675.846	1230.58	746.306	403.423	1310.64	2965.25	454.901	527.383	1330.32	1049.83	507.575	300.143	424.341	1416.74	392.98	466.195	581.059	1618.8	724.675	582.787	1272.61	1691.43	433.592
A0A8I5YC90;G3V691;Q8VHJ4	38.792	9.77234	57.8018	45.449	51.0557	30.0148	32.0614	26.6445		40.7356		3.99265	14.0399		49.1976				24.15							35.1369					20.4549
A0A8I5YCB0;F1MAE5	63.2647	27.435	16.9689	16.9672	44.1077		16.7933			9.83643			20.619		42.2217		15.6322		38.5797			61.3351	18.6272			125.189			151.422					116.17							228.269
A0A8I5YCB8;A0A8I5ZK61;A0A8I6A847;A0A8L2R5B0;D4A1V7;Q3T1J9	407.267	598.315	294.779	315.317	239.06	325.466	178.39	298.626	305.202	255.274	291.184	252.529	311.741	333.619	199.621	270.175	424.686	362.559	256	380.078	215.937	294.007	226.896	203.737	277.627	249.673	205.877	247.049	265.683	279.137	258.941	188.6	460.757	349.78	347.553	277.37	340.216	366.475	405.427	247.72	390.395	367.06	431.738	316.121	405.238	584.465	248.827	337.681	318.944
A0A8I5YCG2;A0A8I5ZMC1;O55159	41.0246	37.626	167.373		229.614	361.382	339.924	238.775	457.64	259.712	688.454	370.672	385.687	295.049	427.554	515.749	362.098	441.236	368.842	497.488	513.874	333.829	384.627	433.983	471.966	338.697	509.498	443.632	448.718	300.473	465.058	540.951	454.385	294.021	452.171	451.244	441.06	426.777	479.367	379.358	424.084	207.083	761.81	311.592	408.358		228.058	247.404	424.95
A0A8I5YCJ2;G3V6K1	802.462	696.685	790.702	735.3	995.62	1365.91	1268.16	895.45	1125.08	1590.46	965.176	1055.54	865.807	1314.06	906.225	1005.3	641.578	925.309	825.395	718.144	1056.91	884.066	580.686	484.504	843.938	722.758	729.589	570.276	702.924	788.356	409.878	569.283	701.042	915.979	1292	669.016	728.946	591.266	2181	519.233	758.92	439.984	652.612	344.552	448.449	1101.22	428.709	533.318	665.15
A0A8I5YCK4;A0A8L2UP03;Q9ES53	547.867	325.441	694.164	519.247	599.169	459.518	623.481	695.048	412.187	474.745	467.521	463.548	335.451	494.982	732.549	537.401	381.345	485.058	554.488	451.368	769.687	627.35	572.864	574.357	683.781	607.666	655.025	567.814	502.103	639.681	530.046	610.859	608.833	333.717	499.121	558.551	467.919	491.807	188.016	472.1	652.238	388.234	435.725	526.715	382.363	600.598	482.163	675.716	406.57
A0A8I5YCP1;A0A8I5ZV26;A0A8I6GAW8;Q5XI04	66.072	82.3043	57.7389	121.072	63.6022	63.4363	70.915	55.7146	101.141	69.6353	86.5967	172.253	107.045	43.8968	93.4486	87.6813	85.2776	78.3871	87.5456	75.6733	116.435	67.2643	195.265	95.3825	146.141	198.369	122.939	67.7102	83.567	79.1749	159.739	60.0683	102.294	74.4091	221.677	145.186		136.296	179.159	169.524	69.4886	99.1656	89.2498	74.9588	88.2873	102.342	197.586	58.698	96.8972
A0A8I5ZDN9	11314.3	11358.3	14616.2	13392.2	10798.4	11706.7	12788.1	14100.6	7178.63	9799.3	7495.42	11602	12641.2	6373.29	12772.5	10348.5	6765.58	7352.83	11834	5420.36	6586.74	5378.91	10348	15016.3	7083.05	12425.6	7048.25	12415.1	9774.23	5650	9623.03	16264.2	6382.68	5941	7627.17	15994.8	7437.25	4877.7	5694.98	17390.7	7045.49	10516.9	7595.03	10472.1	8090.39	8593.39	8623.4	12319.9	6539.55
A0A8I5ZJ62;A0A8I5ZKH6;F1M5V2	195.858	180.173	78.6082	123.186	153.957	192.546	123.259	148.667	102.923	179.847	98.9329	179.759	134.257	113.888	116.095	104.044	145.184	169.503	154.702	87.1964	129.756	137.231	132.363	178.847	114.293	132.816	138.4	150.769	147.529	157.381	122.575	121.893	117.915	117.942	162.946	211.42	70.1247	155.786	281.585	160.257	144.552	235.62	130.244	471.457	174.347	139.385	193.392	337.509	217.964
A0A8I5ZJ88;A0A8I6A3U5;A0A8I6A5U2;A0A8I6GJK4;B2RYA8	27.9595	51.5555		40.149	30.9887	38.9383	22.9485		79.6609	74.4956	53.6221	37.9692	42.7219	114.428	47.6032	67.6788	74.9643	137.667	37.3344	100.46	104.588	175.868		89.6139	149.819	59.3643	107.092	61.4004	82.3417	186.679	90.4653		79.3578	120.167	198.493		126.36		206.286	113.424	160.84	80.7489	119.728		98.7427	111.637	55.3559		149.029
A0A8I5ZJ95;Q6VPP3	2490.32	224.336	829.703	508.048	498.364	240.392	243.789	1853.82	699.265	356.226	477.455	446.245	399.396	419.03	750.145	1291.58	703.64	408.005	642.7	900.915	2412.45	1389.9	255.239	665.84	1876.91	358.432	1320.3	745.074	550.587	419.375	304.243	952.806	1057.18	383.993	895.24	391.707	598.686	790.832	903.678	605.967	535.566	217.567	230.63	947.68	318.618	1244.64	270.805	765.11	530.781
A0A8I5ZJB6;F1M1D5	51.4601	36.5694	86.3143	36.7547	55.4801	33.9131	69.6085	57.3887	41.5837	56.2275	44.3519	39.5215	56.7888	64.0839	35.4509	68.8702	61.0003	51.1423	11.5957	82.072	86.2737	108.239	72.7886	74.4275	93.4763	82.5812	90.4283	71.8912	80.4994	92.7877	58.5557	78.8292					63.2138	88.4093	113.914	88.423	109.475	36.6349	89.4118		103.201		53.8481		84.6593
A0A8I5ZJB9;A0A8I6ABC0									305.387					425.982		105.039	482.161			504.966	1972.08	408.466		169.193	3354.33	87.4788	1453.29	1253.01	854.212	2321.44	109.376	1080.07	4719.23	501.01	298.024	1948.96	2349.45	1129.11		77.1168	1038.06	43.4253	445.698	284.527	496.864	3713.25		85.0831	684.404
A0A8I5ZJD2;A0A8I5ZMD2;F1MAD2	174.944	448.929	159.982	214.818	225.345	348.394	216.822	213.35	376.816	279.678	334.174	272.775	268.408	450.013	183.498	274.896	347.777	436.875	185.053	435.906	260.669	432.108	246.671	274.657	304.402	280.661	304.713	266.391	257.664	405.078	165.763	212.397	388.079	430.61	267.555	266.769	270.466	499.728	383.945	201.541	326.159	400.275	343.329	271.362	361.028	540.016	218.683	197.847	318.649
A0A8I5ZJD5;A0A8I6AK25;P15429	65.0219	32.872	137.279	106.195	198.334	21.3623	75.2283	120.556	85.9902	51.9245	160.784	104.335	58.0153	242.147	122.988	141.781	120.062	108.331	304.919	258.874	214.494	230.99	114.595	177.825	97.1995	182.61	209.487	170.306	180.434	210.503	122.273	173.897	244.305	207.815	262.887	188.515	170.05	282.338	286.476	140.806	209.739		125.789	111.789		276.809	124.01	124.161	160.939
A0A8I5ZJF4;M0R4S3	44.6113		86.4338	36.2767	41.354	44.4087	65.2431	59.6614		172.577	70.3355		67.7587		150.735	128.388			108.735	78.3048			33.8611		73.1251	80.4883	105.383		37.982		107.536		38.1904						312.801	28.7835				35.0037	42.0123		175.515
A0A8I5ZJJ2	49.6987	33.5058	57.2695	50.0387	63.9962	45.8307	78.3663	78.8593	49.3292	141.326	41.319	41.0968	70.0469	125.192	109.972	60.7727	30.3773	222.143	89.07	68.0366	136.448	114.925	41.5751	43.5081	70.8696	199.452	57.4731	47.6622	118.762	121.757	51.3707	106.229	255.438	284.969	180.944	55.1358	79.7514	185.945	36.2006	58.6827	99.7837	118.536		119.299		361.464	49.5749		75.9165
A0A8I5ZJK0;P61751	227.033	447.473	121.379	162.928	246.459	301.094	251.565	139.731	366.295	281.446	358.266	334.361	257.614	434.334	131.354	278.761	351.787	335.217	233.724	510.064	221.489	425.929	306.749	206.305	284.171	189.336	330.688	250.634	260.086	334.67	135.992	321.304	301.047	290.524	309.606	205.051	368.539	492.561	607.62	252.16	436.33	344.035	492.272	245.93	497.857	423.631	185.85	170.171	394.19
A0A8I5ZJM6	247.794	14.0053	153.154	248.772	146.63	70.9574	210.854	484.105	86.4548	124.388	96.495	126.396	147.004	23.609	190.363	255.326	111.069	60.0529	257.469	50.7857	159.013	78.5216	219.084	204.676	157.069	120.49	53.9476	205.444	139.06	59.7898	238.931	199.996	164.069	24.7585	304.161	244.977	125.609	39.1883	195.404	167.989	147.102	41.0228	82.6941	217.007	104.918		319.512	583.133	283.598
A0A8I5ZK39	4273.11	1028.85	4822.87	5208.28	2526.34	2379.54	3541.61	5416.68	1515.69	3202.21	2774.22	2813.39	2499.44	4096.04	3136.89	3383.82	1115.41	3228.88	5052.78	3340.83	3554.47	5156	2126.8	2774.8	3590	3547.24	2205.13	3055.49	2247.83	3197.73	3067.64	3837.05	2620.97	2851.12	4703.23	1530.49	2046.76	2474.38	4684.95	3076.38	2288.11	1139.43	607.509	3333.56	1196.69	1827.02	2439.93	6118.71	1563.01
A0A8I5ZK42;A0A8L2Q119;Q66H59	190.035	121.856	166.405	201.129	182.812	109.528	159.75	207.126	212.492	151.176	189.715	168.653	170.329	155.441	224.237	164.154	237.025	130.174	209.927	141.957	212.91	215.451	160.239	182.015	234.24	222.135	250.766	210.676	243.464	177.207	198.803	199.342	301.552	197.597	130.609	249.221	278.593	197.626	205.975	207.395	258.467	169.307	211.646	208.075	348.826	221.424	191.459	217.139	211.475
A0A8I5ZK49;B1WBQ8;Q9ESV6	165.322	79.9819	361.388	452.879	173.146	72.2024		723.278		146.052	123.283	235.108	121.562		409.453	192.962	139.856	133.785	1067.99	200.711	1227.57	544.356	1021.58	745.135	1479.78	7226.75	2262.58	1150.03	2888.63	1140.92	2642.85	3943.37	1200.03	1729.92	14575.8	5755.3	1080.39	1751.04	3331.63	6884.58	1235.83	1576.78	865.892	10448.7	960.519	2707.27	4108.86	1291.12	798.264
A0A8I5ZK50	42771	14252.8	30286.7	28930.9	25262.9	14660.2	20490.2	22152.4	23893	22369.9	19872.8	16427.7	23203.9	36540.1	33693.1	27103.2	20535	23152	29190.6	17351.1	40667.5	34338.2	21027.4	26385	34008.7	26463.6	18919.1	25542.7	26119	37838.1	24158.9	27038.4	29470.6	27955.9	27287.9	31345.2	34674.1	39482.7	17287	31022.6	40390.3	17879.4	21629.8	24761	21818.3	24806.7	29708.3	39409	39130.3
A0A8I5ZK55;Q5XIF3				77.7867	43.566		29.5301			40.7947	31.2796	18.7109	35.442	73.3475		19.5151	14.4969	65.5415		102.381				43.9577		63.3034		40.9154	31.5214			30.8089				69.8926			50.3709		110.872	57.7247		78.6616	72.1869		66.5069	80.3888	87.5216
A0A8I5ZK68;A0A8L2QAN5;Q64620	59.1519	85.3927	47.4479	48.6046	44.695	39.9009	29.9225	51.15	65.3587	26.9381	70.4906	36.6252	28.4503	58.155	18.6428	61.7336	60.0751	68.4404	35.0228	46.2283	4.83771	55.6328	50.6761	48.7371	42.8161		36.655	29.8138	51.6719	66.5061	39.3556	88.4633	44.9582	34.5658			47.8671	43.3327	10.0078	49.1061	86.4587	49.5419	58.4246	45.4362	46.4797		51.9409	25.3058	66.5651
A0A8I5ZK69;A0A8I5ZZN6;D3ZQC6	10.3649	22.488	6.86453	10.6864	14.8197	12.6192		7.38101		8.61381	5.17897	11.8159	14.2746		8.02471		9.87619	13.903	9.89916	15.477			21.2251									5.26858	19.4162				5.06068	3.56931		15.9245	14.4555	10.2973	7.24345	19.7656	18.3402			19.0952
A0A8I5ZK89;A0A8I6ARJ2	48.8344	89.5975			48.8559	54.691	35.676	86.8282	56.6297	55.1942	95.5204	40.1153	43.0476	280.116	8.38816	70.606	58.9931	116.469	36.8295	122.826		97.0064	59.51	92.7685		106.327	126.781	127.823	79.6536	195.951	53.6264	99.8829	78.6327	226.736		48.5713	140.541	90.4445	57.4148	74.2016	93.9861	42.1701	39.1447	105.529	62.351	111.984	44.8412	34.1472	89.2978
A0A8I5ZK92;A0A8I6GL86;P05714	72.4236	45.6187	193.836	73.9799	79.5729	29.1644	83.2792	77.4844	48.203	71.7692	47.971	48.9223	56.4335	189.288	104.498	214.254	39.0318	54.7536	112.233	73.0714	176.478	175.094	156.926	162.68	158.235	157.023	110.847	164.285	136.029	234.943	126.922	171.495	126.133			172.128	172.521			160.818	191.132	93.8435	112.612	187.179	77.944		71.0868	159.919	253.537
A0A8I5ZK93																													46.6388	128.85	11.2483	62.9051	49.9723	46.8963	73.5088	25.1376			192.209	122.992			145.52	466.744	31.5623	162.812	113.178	33.0667	31.8297
A0A8I5ZKA7;A0A8I6A0P5;A1L122	81.4643	101.929	67.9628	92.5024	84.4326	68.6622	89.543	60.0633	87.5789	62.5711	65.738	66.5134	78.8573	52.9129	73.5166	61.8886	101.286	66.5468	50.5135	69.9737	83.0718	96.7521	70.3802	90.3644	65.7079	48.6483	76.2048	59.6504	77.0045	66.8673	70.3314	65.6753	71.9123	57.018	70.7191	104.922	82.592	78.3311	78.6888	72.6111	103.367	100.019	131.481	49.1501	119.103		68.2592	41.4021	88.616
A0A8I5ZKC6;A0A8I6AHZ5;A0A8I6ASE9;A0A8L2QV23;D3ZWJ9	62.9313	34.9139	65.053	110.396	35.8944	72.9124	77.6492	48.5909	42.921	43.2047	39.1758	60.6342	98.9517	206.79	86.2148	72.545	43.5731	99.1076	40.146	85.0693	114.149	125.376	71.78	67.1111	90.1889	89.4771	66.542	80.2464	73.4077	129.705	38.6472	58.0053	92.348	106.592	47.8915	167.333	72.7376	96.0709	131.658	76.7491	85.1651	39.7858	26.967	63.4236		51.815	79.3957	107.726	62.7837
A0A8I5ZKD4	1070.8	610.78	975.462	1380.08	771.126	814.413	998.701	1475.19	681.603	1446.1	779.608	740.285	812.143	1201.99	1089.12	919.299	689.165	961.424	985.021	584.102	1367.12	2844.29	985.172	1154.66	1261.84	1774.46	838.575	1315.54	941.941	2635.95	1138.59	1301.75	1026.82	1906.89	899.707	1180.05	1012.95	6459.49	545.096	858.366	1248.65	640.84	645.426	1016.83	891.961	966.191	1349.03	1354.61	713.624
A0A8I5ZKE3;A0A8I6AI37;A0A8I6AKJ4;M0R907	85.1867	100.759	122.037	225.707	90.8529	44.7523	46.7327	142.463	86.0698	123.756	78.1438	115.54	64.8114	238.664	127.204	146.07	161.836	115.294	260.466	216.983	233.596		78.2846	153.971	175.494	128.994	140.654	143.134	74.3139	270.193	55.471	203.014	151.137	117.847	172.819	124.667	146.828		128.088	136.019	88.4958	51.0497	116.981	145.466			120.041	149.182	123.561
A0A8I5ZKE8;A0A8I6AQL1	84.1948	173.25	57.3246	73.2251	68.9781	107.399	109.863		140.056	74.4311	110.371	133.415	201.223	165.049	114.023	146.479	122.656	176.144	71.7172	188.027	86.0915	181.314	83.0471	141.605	189.321	166.383	156.244	96.083	119.589	142.019	79.5853	120.614	164.36	184.562	167.78	184.289	147.465	245.29	271.85	172.535	256.997	91.0618	156.01	95.3262		251.667	76.4086	64.4521	113.557
A0A8I5ZKF2;P84082	1093.81	1526.01	678.73	967.539	1133.61	1332.59	982.246	1106.98	1069.29	1076.44	1090.39	919.966	1168.34	906.494	806.801	734.89	1351.53	1078.78	788.348	869.73	906.669	1127.11	1024.07	953.736	948.711	943.795	1228.09	868.128	1109.71	923.333	852.742	1025.02	970.025	1127.66	802.767	1110.96	938.595	1251.82	1754.5	937.423	1317.82	1329.58	1572.09	1312.07	1383.38	1196.31	988.851	918.089	1126.14
A0A8I5ZKF7;P07150	1102.67	412.807	1288.56	3897.83	628.038	333.125	631.625	1100.1	821.82	1452.57	939.833	941.379	802.64	1018.91	1642.51	1493.3	1079.72	843.265	1527.4	2160.72	965.271	750.093	1420.19	1428.51	1299.25	1775.06	1337.5	1169.26	989.824	794.411	2050.06	1192.01	997.88	675.189	1890.54	1295.81	663.209	601.225	982.323	2226.12	977.066	1122.62	1150.26	2071.33	1035.79	1103.11	4540.03	1409.51	1173
A0A8I5ZKG3;A0A8I5ZY86;A0A8I6A2F4;A0A8I6AC71;A0A8W1ATD7;Q9JHY2											84.6598													30.555				47.5863															96.3245	60.9778
A0A8I5ZKH8	64.8276	92.4886	86.9028	114.289	119.077	131.997	154.939	21.8991	33.4344	105.422	142.329	243.495	181.719	243.266	345.214	129.677	86.8024	186.933	411.776	267.497	116.623	205.937	295.327	91.4564	327.847	246.208	636.617	64.6234	147.368	249.555	202.849	73.7428	428.258	309.198	253.679	122.664	110.685	247.55	148.975	237.875	92.4326	184.104	69.8051	122.777	117.871		145.82	85.8198	63.9527
A0A8I5ZKJ0;A0A8I6A726;A0A8I6AC97;A0A8I6AEE8;A0A8I6AID0;A0A8I6AWN6;D3ZJR1	9.77516	74.6533		11.0491	67.8836	71.9167	52.2914		43.411	56.7335		63.5043	60.2021		45.5437	61.6494		29.4906	57.8475				65.4729	63.1335		46.7174		69.0983	55.9877		39.767			45.7711			69.231	141.454	149.845			89.5601		60.9077	78.6684		61.5325	83.0549
A0A8I5ZKK6;A0A8L2QLC5;P05943	172.008	231.957	303.755	361.635	281.332	271.2	237.645	467.498	387.261	267.138	310.329	298.542	276.413	1038.11	378.085	456.343	581.104	280.072	412.5	857.177	503.68	596.798	330.173	337.705	330.047	395.655	482.288	224.445	228.524		310.854	483.375	588.009	374.169		394.067	348.78	550.707	599.902			290.807	321.363	588.839			651.061	393.775	507.439
A0A8I5ZKL0	527.064	341.692	794.867	929.859	901.462	589.255	1669.51	733.314	740.76	1526.66	346.917	1599.35	1303.32	1762.66	2989.39	1432.76	927.807	2583.79	4564.09	780.214	1224.08	2707.33	1863.66	1037.75	1361.78	1730.81	4442.41	1014	1126.78	1436.21	1373.45	740.298	937.451	1682.66	906.286	919.515	465.468	1111.76	2588.7	596.869	930.549	836.867	466.897	380.473	649.452	1389.91	549.312	610.682	696.432
A0A8I5ZKL5;Q7TSW6	628.087	23.2663	347.593	54.6984	392.579		761.423	233.558	91.1511	42.6666	256.003	75.8835	191.967	39.4141	1861.41	91.7205	90.018	21.9728	6471.61	113.628	109.897		4433.17	247.156	119.515	49.2979	1714.61	293.495	194.319	45.4372	13601.1	497.228	92.7764	104.747	15989.6	213.855	162.323		12211	545.228	137.343		1271.95	682.451	45.9698		11517.1	1400.42	130.656
A0A8I5ZKM2;Q5BK56	60.7675	24.3007	36.0635	27.0926	59.0623	55.8406	42.29	71.6092	18.8085	40.3129	26.7834	29.2399	41.6564			34.4973	41.3486	56.9051	110.907		72.907		46.9968	69.3647	60.191			39.4291	79.2996		48.1885	70.0357	35.0668		59.0549	103.92	38.7092	112.218	87.5596	100.592	48.4619	53.3213	69.4023	124.338	51.1887		113.329	94.5112	23.8696
A0A8I5ZKQ4;A0A8I5ZRQ4;A0A8I6ADP5;A0A8I6AHM1;A0A8I6APP8;A0A8I6GJ35;A0A8I6GMQ6;A0A8J8XKD3;D3ZGF1;F1LSA1;P26051	10.8527	14.5154			39.714	28.2505	32.517	30.7679	31.8337	25.8582	57.8991	18.383	22.6254	88.3786	54.7958	32.7458	21.6742	180.797	55.0004	18.1656	126.616	33.3544	28.605	49.9288	88.0517	57.5763		55.1306	262.593	65.4291	68.1626	44.1205	439.452	123.312	100.442	103.884	35.7943	341.75	120.866	88.9402		93.5098	53.4659	84.5586	60.3391	300.04	83.9611	146.674	105.755
A0A8I5ZKR4;A0A8I6A8E9;D3Z941	62.1041	31.8739	103.05	59.6136	74.5433	31.1603	42.1287	153.468	51.1866	65.6302	70.645	57.2483	78.5819		65.1712	52.3051	58.6514	79.078	78.6726	68.8411	178.894	130.644	66.7625	114.691	88.876	71.0246	125.613	144.387	63.3978	73.1297	81.3762	101.986		91.6276		177.124	198.557		102.107	86.7679	82.4944	73.9107	127.759	182.801	94.6009		95.292	101.083	101.232
A0A8I5ZKS9;G3V755	1426.54	513.189	690.143	1128.7	1496.5	1842.97	979.621	1519.67	119.245	417.482	222.19	413.074	252.369	393.067	780.191	597.646	228.581	134.283	1012.71	291.805	34.3345		350.748	990.196	81.7642	595.841	298.386	367.435	247.552	72.915	860.069	1681.76	1544.36	224.73	1127.17	338.276	300.334	442.681	2804.81	1007.6	168.249	354.582	224.622	2405	251.522	1070.46	2259.19	1088.36	218.253
A0A8I5ZKU9;Q6TXG7	1312.68	1296.48	1150.81	906.534	1308.54	1043.77	1068.43	886.849	1676.56	1064.36	1470.72	1159.42	1489.53	1038.9	1130.35	1035.88	2083.69	1358.38	1094.47	1313.45	1206.96	1319.31	1268.31	956.027	1394.41	1136.38	1500.37	1148.71	1703.32	1216.48	1498.77	1142.78	1428.42	1145.9	1071.11	1319.71	1604.32	1401.64	1418.93	1139.18	1625.48	1531.05	2132.21	1259.77	2296.7	1395.23	1139.24	1094.73	1402.23
A0A8I5ZKV9;A0A8I5ZYB4;A0A8I6G4Y3;Q6AYI1	147.992	101.424	174.393	132.075	131.935	127.054	88.8965	129.152	96.7916	124.691	118.341	118.537	111.059	117.398		169.834	122.42	119.841	208.066	77.4921			94.2637	183.492	84.6489	99.686	250.425	115.564	70.3119		118.735		2330.92	1518.82	133.766		135.714	139.35	123.198	116.699	97.2813	100.068	44.0892	115.257			108.053	137.03	170.821
A0A8I5ZKZ2;A0A8I6AGK8;D4A1G1;P35745	9.17277	11.8292		10.2572		12.4408	10.5296		30.6885	14.0091	11.7981			18.4169			14.7434		5.00789	10.0316																					10.5518		1.70134		27.0268
A0A8I5ZL13;F1M124	116.862	269.883	76.9344	160.361	152.389	209.763	133.154	85.1062	223.563	150.916	152.383	215.102	234.032	192.45	86.1325	145.672	257.916	179.648	101.369	229.501	174.224	211.175	137.399	167.806	158.546	161.655	153.54	196.79	205.483	228.475	110.874	139.423	357.059	287.864	116.77	178.34	202.048	294.961	203.682	123.335	217.514	250.282	189.211	152.778	274.583	292.009	110.603	111.979	237.446
A0A8I5ZL23;A0A8I6A0J8;Q5XIE6	38.1994	23.1283	131.047	33.9702	27.899	26.9607	34.3721	53.0918		11.1625	39.4617	38.4326	26.2834		42.1737	21.1669	26.0937	23.1813	45.613	25.4553			35.8029	42.7531																32.1371		26.215		51.2347			75.3996	46.2946
A0A8I5ZL24;A0A8I5ZQT7;A0A8I6A1E7;A0A8I6ABY8;A0A8I6AFB1;A0A8I6G7H2;A0A8L2PZW5;Q5I0E6						89.1846			90.7971		119.409			256.065						199.791	209.161	69.5697								160.287			305.789				109.599				160.881					244.709
A0A8I5ZL28	53.6986	130.943	54.4491	50.1736	94.6308	115.581	63.4915	57.9716	103.499	60.4941	89.2822	82.4323	69.5001	93.2377	53.9145	70.2642	119.319	123.209	17.7333	131.849	77.357	119.988	72.6622	64.4032	110.395	88.3797	107.204	133.588	63.0499	124.594	48.1473	92.897	139.035	141.363	91.0623	110.737	109.676	147.306	162.796	65.2503	92.5126	69.0011	116.09	126.39	144.547	201.037	103.485	125.842	73.9137
A0A8I5ZL35;A0A8I6ANA8;P61515	39.8427	17.5462	33.3914	23.429	16.2094	19.644	21.9194	30.5489	9.89286	16.7988	15.3981	15.0411	57.7925	71.5908	37.2053	21.1606	24.7042	39.3831	28.6576	43.7074	42.0924	57.3756	41.0311	11.6275	34.9453	46.1575	36.8421	14.6001	18.6017	16.768	32.7728	19.6004	151.858	69.9918	167.018	83.6426	51.1736	32.3206					19.9555	32.496					36.8624
A0A8I5ZL87;D3ZYI0	370.643	224.421	266.535	265.862	328.62	221.293	244.19	163.118	661.751	196.042	312.946	257.982	324.159	912.877	262.276	470.028	647.035	524.915	458.16	1104.31	1355.94	476.617	618.755	842.397	1317.69	375.697	511.226	374.48	418.523	683.529	355.388	398.551	1501.73	436.881	532.572	134.425	931.405	599.387	437.699	549.004	772.015	253.456	252.701	486.092	277.604	711.438	271.804	280.797	658.798
A0A8I5ZLA8		134.153			35.3527				432.589		106.909			409.959		148.818	448.188	262.144		474.674	147.479	64.4863			186.49		83.0749	34.4644	59.2116	211.481			884.992	141.254	33.966		341.794	354.889			324.757	42.1784	296.391		903.237	264.125			317.758
A0A8I5ZLB9;A0A8I6AFA6;Q66HD3										16.8637	98.5552									69.8696			81.3995	106.746	86.7543	585.01		494.455	769.816	90.0127	591.011	1088.05	120.809	305.217	1005.07	869.37	430.095		464.599	513.315	87.9308	141.247	95.3107	523.597	188.401	444.178	305.114	229.513	73.4615
A0A8I5ZLC1;A0A8I5ZQN0;P31044	10602.2	10528.7	9019.52	13165.7	9713.17	11473.6	11538.8	10452.1	16188.9	10876.8	10433.8	9553.8	13680.6	11684.4	7461.19	12913.2	13529.1	13476.6	9947.32	10421	17971.4	13611	13868.1	13182.4	16741	11541.6	17261.9	12001.7	14385.8	13989.3	10289.7	12029.8	13635.8	9914.39	9759.48	11656.8	15261.4	11857.5	6061.9	9872.01	21936.5	9173.15	12939.6	6778.5	12821.7	11430.2	8515.49	8911.16	12523.9
A0A8I5ZLC2	788.2	993.117	817.719	651.455	940.409	858.379	710.537	705.497	1223.12	810.759	955.429	890.381	1038.29	909.266	829.569	817.476	1513.88	1012.14	716.744	1024.86	918.856	991.594	841.6	836.052	914.176	788.013	867.399	905.68	1125.49	894.791	912.621	767.702	1145.49	918.42	659.911	1014.73	1092.96	1166.06	887.1	857.411	1068.86	1101.1	1170.58	957.818	1431.16	1157.24	689.655	858.933	948.251
A0A8I5ZLC3;A0A8L2QFS3;Q8VI04	158.782	417.991	189.203	282.891	190.35	410.052	263.761	262.309	184.412	429.621	314.5	331.63	193.984	491.918	201.546	331.547	239.636	509.359	252.119	451.697	190.474	423.619	317.571	261.612	163.858	343.85	317.956	354.6	199.744	441.835	306.373	232.832	310.622	502.129	275.38	288.812	219.755	549.094	367.941	257.982	237.044	509.874	336.374	381.175	253.998	490.974	309.145	329.662	193.2
A0A8I5ZLC4;Q45QJ4;Q99JE6	97.3087	34.9055	205.369	46.9905	82.7505	73.1594	50.1129	127.756	254.142	96.3075	192.975	139.384	98.0213	261.354	191.158	230.355	232.226	154.579	152.855	283.055	221.365	268.716	106.286	103.669		138.885	233.087	203.324	90.4352	174.878	68.0452	110.654			107.037	148.16	224.415	243.189	92.1344	73.6331	228.249	133.744	165.48	138.258	42.09		117.574	143.653	148.313
A0A8I5ZLD0;G3V7G9	51.5659	81.2054	68.839	48.0811	57.9616	34.6863	49.935	58.9548	33.8435	33.7009	40.2159	41.4353	30.2202	73.3191	48.0455	43.8384	47.6434	40.5303	55.5841	48.2484	66.7847	56.7704	32.1005	65.8113	46.0974	45.5442	44.0226	71.4301	43.2233	121.875	41.97	69.5893		76.9105		73.3576	64.2044		68.3482	73.1246	80.4803	32.3112	79.614	59.998	32.3771	32.4456	62.4296	53.5304	26.7115
A0A8I5ZLF1;Q9QVC8	56.059	29.7473	37.7777	61.1582	44.0729	75.5107	61.4814		41.2174	28.2827	66.6975	59.5905	37.9701			37.6707	57.0757	36.8905				75.9656		101.559	55.7789	108.119	109.54				76.4323										48.5729		45.8259		67.3945
A0A8I5ZLF5;A0A8I5ZN75;A0A8I6A3Q1;A0A8I6AT35;D3ZFY8	594.632	778.676	499.456	543.742	641.499	608.635	525.284	538.532	817.405	701.535	587.366	655.895	656.159	856.769	479.06	637.327	930.099	667.96	613.94	931.698	541.179	643.373	616.994	745.517	639.387	741.847	742.319	663.131	752.348	689.484	614.396	770.239	777.325	833.986	406.499	664.698	738.807	930.279	715.329	690.209	837.215	719.717	823.807	806.917	1022.55	875.223	612.946	702.373	753.564
A0A8I5ZLG2;A0A8I6A108;A0A8I6ATS6;A0A8L2QGL3;Q5XI95	569.417	2218.73	327.06	693.169	976.525	1612.54	607.732	522.184	1249.7	1457.24	1009.73	1125.51	916.492	1970.36	466.58	1046.19	1692.29	1895.93	561.267	1931.52	855.909	1258.58	609.079	818.28	975.353	976.444	798.879	1097.99	1127.27	1725.51	423.539	667.074	1688.16	1584.92	575.826	967.604	1063.97	2058.26	1294.11	778.99	797.988	1520.66	980.969	665.979	1110.42	1889.24	406.327	597.886	1251.37
A0A8I5ZLG5;A0A8I6GHE1	456.992	422.734	1305.42	734.018	476.984	673.423	1190.99	823.216	169.635	1500.78	504.379	474.553	308.356	745.099	1402.82	492.539	173.705	453.855	1283.87	258.09	239.248	465.503	710.632	438.327	282.452	994.275	323.111	352.92	258.805	934.805	922.325	471.582	276.024	953.973	1229.91	304.514	253.773	690.02	1395.64	609.09	174.853	567.748	235.123	509.171	188.407	582.577	1132.89	794.533	249.024
A0A8I5ZLH7;D3ZU54		14.4787		3.36348		6.50432	6.5688					5.98769	1.75817				5.86842																									4.7791	6.90734
A0A8I5ZLI5;A0A8L2Q5G6;Q99MY2	136.806	75.0984	85.0329	102.154	113.935	72.9756	43.1824	98.6685	47.2686	48.3268	50.305	53.0563	74.8922	60.9637		67.0204	115.146	61.4614	49.7416		81.941	83.598	81.418	124.609	101.486	62.3318	112.451	73.2021	88.4511	155.112	54.9276	75.0261	66.5415			120.72	117.69	114.984	90.0846	90.9261	102.483	84.3905	139.894	77.6359	118.026		71.4823	81.6573	72.7054
A0A8I5ZLI7;F1LNP8	263.74	158.37	302.49	217.784	222.329	186.355	289.922	380.691	402.477	354.435	549.368	404.054	294.343	1414.09	487.314	784.042	500.569	766.598	620.393	681.206	1052.39	962.683	761.098	718.757	676.216	646.036	715.341	714.596	381.591	1779.49	508.814	661.054	933.696	1009.77	952.249	514.542	724.677	908.358	866.052	392.067	760.052	298.469	415.934	433.091	297.53	608.246	419.634	432.13	575.64
A0A8I5ZLJ2;G3V945;P51650	5.00788	29.5606	51.1193		7.65747	23.4533									33.8058				35.9555		67.6027										31.1537				40.2706				72.9939	15.1961		19.6602		8.11989				20.3073
A0A8I5ZLK2	207.036		378.185	98.485	134.33		474.663	540.653		109.562		314.116	101.254		202.247		71.0637		288.784				451.921	227.635	373.999	701.456		123.958	649.029		404.098	495.58			451.882				264.861	301.054		188.461		186.281		299.599	607.733	312.438	1330.78
A0A8I5ZLM3;A0A8I5ZXN8;A0A8I6AQN0;D3ZTM7	59.0946	64.5247	71.071	77.0336	111.172	87.7432	176.183	178.009	262.53	241.923	227.438	241.891	205.837	525.921	142.601	393.926	252.032	358.379	276.909	330.019	427.196	415.609	374.521	416.682	459.737	477.396	398.582	379.356	332.654	561.288	293.241	419.105	328.386	429.86	348.409	256.772	489.179	441.411	233.278	249.341	457.675	185.105	159.245	185.12	146.431	202.507	222.081	187.954	474.42
A0A8I5ZLN1;A0A8I5ZSQ7;A0A8I6ANJ4;A0A8I6AT30;Q6P6S4	115.782	57.0037	103.183	95.0406	104.646	64.7139	105.206	90.1394	67.2047	79.0918	54.9851	39.6842	74.3352	69.1286	116.986	49.8794	57.8731	53.7304	89.6263	43.5119	98.6903	61.0576	62.9537	85.4708	77.8492	56.6412	74.8461	78.8578	68.7512	72.347	80.4551	47.2781	85.3335	81.3445	134.866	81.7681	63.344	64.2963	86.3133	79.5573	80.6713	47.2919	43.1557	124.11	71.6293	118.814	67.3776	65.1496	71.3471
A0A8I5ZLN9;A0A8I5ZPG3;M0R9M2	214.632	111.921	250.54	176.408	204.649	57.1199	133.736	236.691	65.9361	132.156	101.891	209.352	130.411	113.332	385.91	169.537	149.258	86.4159	328.513	106.293	138.324		182.518	176.078		249.648		233.551	172.76		298.754	168.173			385.767	583.103			308.661	271.061		183.532	113.954	405.267	186.558		360.817	484.806
A0A8I5ZLQ7;A0A8I6A8U0;A0A8L2QP76;Q10468	290.529	206.59	459.853	313.215	261.808	232.481	466.088	427.401	199.891	119.783	235.393	276.086	242.765	169.27	545.815	208.826	235.36	147.089	366.82	200.511	232.423	299.533	414.048	299.869	238.671	278.962	316.524	270.85	287.395	499.897	373.931	289.512	261.558	129.073	341.279	363.647	287.078	270.715	310.97	375.721	377.397	167.535	351.343	258.264	271.527	392.169	296.203	353.024	214.338
A0A8I5ZLR0	668.006	1766.97	642.47	735.036	879.986	1389.03	918.531	507.259	1051.72	1142.52	1218.63	1139.25	963.464	1145.26	651.564	983.375	1412.06	1483.44	731.953	1224.23	726.935	1092.7	1006.97	893.029	710.364	862.302	1131.58	1138.88	973.258	1177.86	990.437	843.287	807.845	1174.31	775.365	1013.87	878.703	1390.41	1493.96	909.781	783.015	1496.58	1430.27	707.381	1173.46	1341.16	664.414	723.76	867.917
A0A8I5ZLT4;G3V9K9;P50297;P50298	54.2522	39.9821	58.4174	32.5693	61.3574	21.7372	46.474	31.6277	32.7529	80.6425	39.788	22.5666	36.5115		25.1114	113.577	64.637	31.8729	70.5934	74.067		81.7883	22.6585	97.2086	119.912	122.836	105.956	18.6757	30.3993	77.9592	65.5982	72.6098		49.4504		84.6044	76.1314		67.5508	5.31676	135.663	90.7501	103.182	89.4768	124.021	131.453	51.2444		106.177
A0A8I5ZLT6;A0A8I6AIF6;Q9ER34	554.986	440.137	1511.22	742.085	474.838	349.57	495.674	482.87	517.372	362.526	641.918	505.08	497.103	522.534	573.987	528.744	488.088	500.144	623.093	603.618	588.414	400.576	476.865	564.34	423.268	505.067	458.246	668.166	444.557	423.324	630.64	611.062	429.714	228.478	488.162	643.481	431.659	325.805	428.186	703.76	315.135	556.748	676.789	631.44	683.944	686.496	652.088	657.522	406.788
A0A8I5ZLT7;A0A8L2Q9A7;Q920L2	190.309	83.6673	167.346	126.781	143.89	65.8238	90.0167	164.299	92.8552	122.157	207.152	159.268	126.609	139.984	220.148	179.527	85.6687	132.635	247.407	103.305	273.528	209.63	173.797	126.004	111.557	240.297	92.5407	183.076	142.35	133.884	158.982	169.019	172.105	144.643	289.851	118.7	139.007	83.7964	157.531	212.177	104.75	106.601	75.5933	143.935	83.7723	121.838	170.305	83.2099	132.463
A0A8I5ZLV5;A0A8I5ZYN6;M0RAV6;M0RBM9	24.3351	38.6332	11.8285	16.2224	15.9089	35.2377	18.4776		51.2057	20.0168	21.3791	27.0101	24.1142	30.8891		12.9208	30.9442	21.3744	17.8647	40.3673	40.6884		10.4057	12.3158					25.0347	28.8974	33.9736			23.2633		41.625				36.7161	18.5713	23.9652	22.604		54.1755	152.756	19.1454	129.824
A0A8I5ZLV8;G3V7M3	34.1192	32.6885		34.644	16.0785	25.0187	49.7383		2.75739	56.0234	15.4633	123.139	37.5872	121.349	41.2301	51.4023	13.3631	55.5633	451.538		31.6629	173.735	21.0769	59.6918	12.5138	86.2589	9.36166	30.6731	60.337	15.8052	66.6503	11.9886	194.036	120.547		36.9802	122.956		48.5081			48.1858	51.4646	110.427	10.0374	141.689	66.7068		43.2583
A0A8I5ZLW3;A0A8I6AFH6;A0A8I6G2K3;A0A8L2R247;D3ZC07;D4A466;Q63945	54.8491	36.2084	74.0667	81.312	98.8377	42.3528	11.1587	95.2308	36.7903	42.6876	49.1837	38.6715		36.5124	61.3831	94.3839			151.283		163.582	155.713	93.0223	82.9313		138.134	121.907	159.525	86.7754	201.438	87.8958	122.996	324.88		227.397	148.633	80.0827	212.03	231.507	163.654		67.7325	141.233	111.927	63.5372		99.6849	102.277	186.256
A0A8I5ZLW9	163.241	18.4224	105.722	83.7321	112.014	59.1194	73.7622	127.331	140.985	51.5918	27.031	72.7757	48.7214	25.9041	89.3879	50.3485	30.2222		56.8369	67.4469	104.866	56.7276	34.9014	39.197	285.964	55.569	23.2077	80.2175	121.016		149.706	88.374	123.157		89.1921	78.3153	68.5355		208.606	76.4199	92.9967	32.7121	51.0584	103.621	98.282	37.3437	85.5742	113.539	90.0075
A0A8I5ZLX1;A0A8I5ZZF1;A0A8I6AMR8;A0A8I6GCY8;Q6PDV8	258.923	119.031	325.757	278.021	141.553	151.885	116.607	198.797	145.755	130.726	201.667	183.837	145.044	630.35	234.882	250.681	191.22	220.281	252.48	308.425	367.625	300.363	236.481	288.87	246.665	205.453	210.083	260.043	187.686	312.552	233.943	368.451	338.539	191.717	264.354	208.224	210.26	229.464	136.947	217.95	229.942	133.33	146.902	332.79	131.03	245.669	189.274	158.827	243.44
A0A8I5ZLZ0;A0A8L2QG86;D3ZAF6	427.432	256.697	252.244	589.611	346.45	222.766	242.308	646.686	144.528	280.836	297.568	149.442	196.831	91.5508	450.733	116.466	165.418	247.695	294.494	241.712	109.189	93.1513	248.06	164.9		258.687		310.267	116.364		399.964	244.389			439.014	249.639	159.158		466.196	418.879	258.823	267.331	243.97	321.018	326.767	427.04	232.963	286.403	153.145
A0A8I5ZLZ9;A0A8I5ZSX9;A0A8I5ZXW3;P55161	113.459	158.884	153.474	103.909	151.808	149.715	123.743	138.942	171.564	135.565	135.731	133.207	137.179	218.31	114.462	138.332	156.196	195.807	139.125	188.694	194.326	145.598	151.901	165.402	186.836	157.618	211.807	186.736	148.981	192.854	145.031	162.183	187.2	215.763	222.158	184.139	185.637	258.299	209.08	204.152	108.079	161.619	185.556	139.849	138.039	184.911	156.54	122.838	111.993
A0A8I5ZM00;A0A8I6A401;A0A8I6AB48;A0A8I6GD20;F1M9C9	22.5643	55.8728					63.9657		117.858	205.836			60.6332	203.407		127.38	71.2195	111.451					179.868	60.4723	130.717	136.037			157.478	118.37	142.75								126.539	91.9889		123.127			151.905		120.908	68.5147	77.067
A0A8I5ZM02;A0A8I6A112;A0A8L2QJE6;Q497B0	1548.28	1221.64	1678.64	1022.06	1309.63	1237.34	1218.83	985.484	1556	1250.36	1380.28	1111.12	1270.69	1349.19	1341.11	1112.58	1862.49	1474.29	1424.96	1392.44	1638.83	1465.49	1367.68	1201.32	1743.77	1186.94	1625.65	1141.21	1555.22	1491.79	1609.27	1066.53	1361.97	1272.15	1073.94	663.75	1301.27	1021.47	954.201	863.92	1245.32	1128.78	1020.81	844.026	1233.4	1113.81	1055.27	934.224	1504.7
A0A8I5ZM12;A0A8I6A9P3;F7F6D1;Q6IRJ7	851.11	1340.3	1060.86	1127.46	1174.6	1141.64	930.761	1186.75	1407.4	1088.39	1106.02	972.051	975.708	1090.33	863.434	841.3	1408.17	1469.29	1048.53	1420.77	1618.14	1377.64	1337.16	993.242	1470.9	1070.13	1222.16	873.254	968.466	922.736	959.462	828.574	1850.45	1469.93	1237.62	972.18	1485.19	1543.48	1661.39	926.218	1469.32	1201.79	1057.63	584.673	1204.74	1641.33	993.009	756.385	1377.94
A0A8I5ZM13;Q99MA2	12712.7	30940.1	11362.6	12528.8	15352.2	26776.8	19312.4	10844.1	23355.1	22642.3	19740.9	18329	19537.4	8364.45	10570.7	15344.7	20849.5	20935.6	9554.08	15731.8	7458.14	16833.8	13989.3	13438.2	11604.9	16681.9	12458.3	15190	17562.8	12605.8	12001.7	12680.1	6733.5	14230.8	14757.6	17056.7	12828.9	15675.3	29903.9	12679.1	11184.5	22709.7	25067.9	7644.52	21997.5	15395.1	9291.58	8794.19	15072.8
A0A8I5ZM47;D3ZRN5	49.4787	91.0687	80.4507	75.247	86.1808	71.3737	66.8688		122.578	69.9048	133.638	112.326	67.7328			65.9608	81.071	84.4127	132.983	115.582	131.642	162.646		50.4525	137.12			108.593	80.812		103.453		109.079				138.136					50.5614		76.7958	102.274				69.8874
A0A8I5ZM48	201907	13080.6	126525	32169	81331.7	15118.7	71160.6	60420.6	13827.2	27440.1	27293.1	19038.2	29912.2	10259.7	78705.3	21047.9	12881.8	10223	167831	8045.21	15453.2	6098.48	130521	26654.9	19779	39506.1	32129.5	20743.1	24903.1	18003.1	302253	20855.6	11956.2	23052.5	272120	10454.5	20469.9	13274.8	161711	25912.9	20289.8	15533.1	18355.1	41830.2	9837.01	13983.4	145912	64280.5	17094.4
A0A8I5ZM52;P43427	243.448	976.176	191.011	257.785	434.319	601.236	327.564	259.022	679.702	477.059	508.588	498.157	484.137	734.512	189.815	401.467	854.186	718.089	223.878	669.687	375.932	596.951	364.4	365.517	466.534	373.416	391.442	431.906	463.63	662.765	210.679	247.487	754.056	893.984	242.35	362.049	601.843	964.404	801.612	248.733	611.428	913.082	477.568	305.147	847.751	801.289	226.044	280.209	734.44
A0A8I5ZM76;A0A8I6AKB0;D4AA35	158.531	145.726	148.329	194.952	238.785	203.885	212.717	206.441	269.767	186.064	255.843	205.927	276.25	135.892	190.539	154.806	296.336	185.08	202.293	182.058	197.465	219.71	194.175	163.15	224.84	160.281	303.093	160.995	207.85	96.8112	243.43	109.192	120.766	147.385	229.516	169.993	226.446	113.711	173.601	177.16	186.462	154.57	248.78	157.758	307.455	145.895	118.455	164.855	170.475
A0A8I5ZM79;A0A8I6GIQ0;D4AEH3	245.511	126.59	225.608	239.882	220.119	201.619	179.491	252.244	111.803	121.269	120.808	121.722	147.318	221.351	279.581	126.997	168.604	150.355	239.707	171.914	168.246	167.515	176.317	283.28	141.244	213.69	125.439	172.379	135.369		111.019	245.167	95.5896	150.314	124.455	328.061	131.246	124.255	150.93	249.616	175.979	98.3935	148.953	221.872	172.549	118.889	147.793	162.169	155.576
A0A8I5ZM93;A0A8I5ZS45;P53042	113.497	129.668	197.095	91.5381	145.101	107.976	124.332	203.031	123.319	127.62	140.188	130.635	134.443	132.081	197.162	145.322	128.298	125.946	154.777	180.916	183.275	160.061	122.901	124.56	127.098	174.313	93.9286	84.8533	97.2474	87.3379	111.015	110.048	126.942	123.154	143.846	95.421	86.9151	98.5789	123.676	120.037	80.2567	137.408	67.3156	155.259	55.8245	101.807	113.189	127.77	93.05
A0A8I5ZMB2;A0A8I6ABF3;A0A8I6AIY0;Q9QZR8	137.695	46.2407	680.751	342.298			32.273	342.105	27.84		255.774	61.9996			228.711	89.5738		33.0614	218.025	58.6123	258.714	362.893	39.6234	71.8248	116.814		134.682	145.058		224.397		95.5925	49.0731		253.334				219.928		65.0503		69.3524	338.894				180.456
A0A8I5ZMB4;D3ZCH6	539.4	212.369	529.891	646.839	728.793	315.081	521.513	561.654	705.581	845.626	766.94	587.97	777.539	1206.67	551.597	1008.51	859.199	686.272	1136.5	935.901	1309.33	987.032	997.162	1140.59	1239.75	747.039	880.523	853.395	944.648	1121.12	908.286	850.007	1082.4	624.902	763.175	841.369	865.178	789.429	577.787	806.762	978.39	414.769	627.708	856.676	562.585	653.21	843.926	1075.62	986.784
A0A8I5ZMB6;D3ZSP1	36.1168	33.254	35.9327	31.4694			63.1269	158.426	76.5715	114.377	158.547	13.5753	58.9449	134.147	190.721	135.212	82.5408	68.436	40.7111	112.756	291.665	208.321	80.7142	148.556	156.862	61.4867	124.817	28.652	33.5083	90.4677	79.9962	70.2251	299.516		143.25	59.0291	61.9433		118.047	115.526	69.4157	35.5138	46.0415	62.0143	31.5123		78.7934	35.9761	80.1673
A0A8I5ZMC0;A0A8I5ZU81;P19132;Q66HI5	262.294	166.561	343.443	581.894	104.758	162.528	143.409	1234.65	79.8682	108.657	75.7169	122.387	98.2844	84.6891	302.034	106.893	100.455	52.6904	176.884	69.7264	159.482	124.995	112.623	97.1144	78.0971	132.968	121.198	96.2895	90.4581	108.956	178.237	158.003	149.612	72.6041	200.871	123.757	105.057	111.833	151.969	101.941	98.0028	97.3385	82.8596	168.643	77.2205	90.0615	296.709	149.478	131.323
A0A8I5ZMC8;A0A8I6GK52		36.9663					19.5715									50.1259	21.2943	28.7305	130.035		6913.3	1292.63	125.004	76.7861	2994.51	667.582	2126.19	912.251	618.111	2263.15	360.757	302.811	2823.01		3324.12	1175.84	2119.75	12247.8	1149.57	595.93	9144.5	608.37	353.78	2596.44	2602.25	5751.36	553.463	4973.14	5035.39
A0A8I5ZMD4	2256.24	2667.14	972.144	1787.87	2939.2	2560.52	1119.3	1489.79	3677.96	1966.47	1046.14	1379.28	2717.16	1882.55	794.314	1693.3	3147.78	2591.1	754.224	2175.54	2556.37	2434.95	986.328	1475.71	2947.34	1859.19	1120.93	1508.42	2638.62	1771.23	792.04	1310.76	2805.62	2253.6	968.687	2394.98	3105.24	2725.6	1312.19	1505.07	3549.02	2429.84	1411.86	1449.19	4236.78	3168.58	1086.59	1393.09	3022.95
A0A8I5ZMD7;A0A8I6ALD6;A0A8L2QUP1;O54922	44.6294	88.0043	57.6628	43.3778	63.6891	107.995	75.1717		99.9368	95.66	99.2115	97.2254	58.2754	115.018	106.689	73.9964	97.6035	119.478	66.5663	147.505	79.8109	148.537	88.0785	101.456	74.7178	74.4336	117.665	106.132	83.0771	117.382	66.0873	108.173	144.481	114.166		134.809	120.615	223.961	125.84	98.8913	139.805	119.564	121.266	85.4485	117.721	150.903	41.3369	61.7325	75.7793
A0A8I5ZMF1;Q7TP52	759.188	971.173	774.882	573.109	813.133	692.493	634.004	603.532	757.527	632.021	758.481	698.57	731.753	562.667	703.621	670.217	858.257	666.72	532.554	711.832	543.781	543.724	548.847	445.032	642.451	631.501	504.218	654.956	789.792	608.769	687.988	566.04	817.82	741.032	550.99	786.407	836.199	841.731	734.215	778.07	794.43	824.489	888.923	665.266	1355.65	1097.95	607.088	745.404	816.108
A0A8I5ZMG4;A0A8I6A0U2	1714.47	2106.38	2554.05	2881.87	933.142	2038.97	1200.22	2551.28	977.745	2075.39	1152.47	1165.77	1189.94	1286.69	2420.18	888.965	847.425	1253.77	1815.13	690.361	1673.37	1707.77	2072.96	1061.74	1370.05	2467.58	924.748	804.908	1014.75	1246.28	1781.58	885.757	874.639	1080.71	2195.03	738.578	1016.32	1314.68	858.965	1280.13	1007.33	1071.89	630.161	659.937	522.346	1470.44	2413.53	739.523	870.543
A0A8I5ZMI0;Q497C3	117.433	122.248	181.698	123.123	221.25	138.664	134.122		103.839	186.88	136.143	116.489	148.771	1925.12	80.0075	210.195	168.644	81.3701	73.1492	262.609	356.999		188.518	253.622	542.911	272.025	618.704	93.12	326.409	1168.69	159.787	270.656	516.709	1751.6	952.702		494.621		414.477	302.549		230.123	252.369	263.89	342.678		388.865	301.982	663.01
A0A8I5ZMJ6;G3V8G2	181.311	228.971	175.397	201.524	235.858	266.722	236.249	227.037	321.103	215.467	268.024	242.107	267.381	251.47	142.23	221.239	317.59	266.964	183.92	265.603	237.088	216.422	232.195	247.825	270.181	198.502	266.582	228.458	200.432	235.532	197.603	207.119	228.076	253.399	231.448	380.565	240.466	305.82	326.653	250.632	279.998	248.39	356.02	252.665	451.76	333.132	204.359	219.848	268.658
A0A8I5ZMM5	6856.23	2840.54	5721.72	4548.95	3981.21	3685.95	7345.6	3656.78	2668.99	6918.76	5261.42	2881.75	5624.13	3926.03	6169.59	2782.94	2550.79	4731.03	10492	2772.78	4110.51	4177.71	8167.63	3623.94	5178.27	8485.42	5660.05	3404.89	4125.42	6879.05	10664.8	2940.48	3524.46	7234.37	10297.5	3367.68	2138.11	8118.31	8985.8	3390.8	6731.57	5699.94	5795.25	3605.9	3797.41	5990.35	13650.9	6204.84	5035.24
A0A8I5ZMM6;Q06647	209.503	164.246	204.917	293.174	166.62	218.34	219.024	240.361	252.543	217.955	251.467	164.998	240.864	304.125	85.5723	223.259	244.305	299.823	182.354	298.798	385.098	259.901	298.492	247.519	264.269	268.752	298.206	283.353	309.898	325.517	214.371	302.987	231.79	218.983	302.609	354.123	201.231	382.476	263.029	255.151	139.436	177.32	211.659	175.264	154.48	252.406	222.127	150.591	161.927
A0A8I5ZMN5;A0A8I6AFJ9;P50280	73.0224	105.752	298.566	50.0545	112.055	74.8301	33.072	260.427	88.2594	334.815	678.353	89.283	235.006	52.8296	347.141	347.786	112.061	42.9533	123.122	1004.19	171.447	218.274	75.899	116.595	1481.47	76.9413	2432.31	102.085	58.0617	84.8908	87.9969	97.7144	81.0248	68.9211	101.959	184.072	45.9662	289.172	499.541	221.095	109.695	58.0241	255.171	85.0994	79.5259	281.719	504.762	502.51	50.6072
A0A8I5ZMN6;A0A8I6GK63;F1MAD9		70.2377			74.6414				56.3439	48.0352	52.3972								117.348		83.7	129.921	114.369			818.047			164.306		187.361				356.768				596.199			221.966					165.09		50.524
A0A8I5ZMP2;A0A8I5ZNL7;A0A8I5ZY44;D4A6A2;F1M6C7;Q6URK4	114.119	94.5834	200.575	74.9773	194.932	133.543	144.244	172.514	121.526	221.728	194.382	162.333	178.927	442.433	200.796	251.892	202.777	189.874	277.36	294.529	140.89		236.239	174.578	338.869	297.82	269.998	238.592	184.751	192.702	247.426	232.308	372.251	143.891		132.09	241.027	174.107	194.464	290.585		139.161	265.236	278.913	231.54	311.949	428.276	240.302	227.58
A0A8I5ZMR6;F1LS98;P05696	219.024	767.363	268.209	205.968	397.824	498.875	353.257	212.344	719.656	444.229	951.172	511.735	489.452	460.017	263.146	455.903	809.585	704.225	287.022	673.453	517.891	721.033	466.488	379.302	580.447	347.834	786.541	454.468	553.25	591.413	441.464	375.178	655.994	643.563	342.397	582.399	579.682	915.949	936.988	382.053	756.685	590.145	1091.45	330.095	1085.97	813.383	302.595	273.454	651.777
A0A8I5ZMR7	52.6885	88.3313	67.1887	45.3917	60.4149	61.1068	62.2716	65.7747	93.3261	55.0194	92.9466	63.6197	61.9617	91.5819	57.2811	66.793	86.5729	86.2165	76.262	69.657	90.9963	122.067	72.1547	63.6731	74.3425	66.5704	102.27	71.1796	78.8709	76.0302	55.2738	52.0778	123.882	105.408	95.2133	103.612	74.4353	103.126	104.077	86.1792	83.9827	102.65	102.837	60.3254	103.279	127.26	60.2734	64.7278	88.2368
A0A8I5ZMT7;A0A8I5ZNQ8;A0A8I6AMM1;Q9WU49	86.6169	133.143	66.4962	69.4082	69.1114	78.9543	83.1503	67.9857	181.686	192.607	250.615	166.129	171.546	203.236	133.455	142.958	251.524	187.704	248.529	145.166	176.468	194.035	142.681	112.19	199.921	158.806	227.369	206.23	215.975	140.232	78.4031	85.6879	172.582	185.826	172.732	238.682	233.035	237.657	263.532	206.55	348.807	254.513	355.495	115.288	251.863	272.647	109.868	117.246	184.943
A0A8I5ZMT8	18800.5	2069.76	14808.6	4711.24	9841.36	2587.97	9673.01	6604.32	1546.89	3616.35	3358.02	2624.4	3323.02	1447.28	9240.96	2000.19	1827.14	1860.64	10646.6	1169.14	1904.97	1363.67	5939.37	2636.98	2078.96	5073.45	2515.3	1892.94	2754.68	2122.59	9889.09	1954.34	742.175	3015.15	7105.88	382.549	1344.19	1130.81	6280.88	1587.68	1579.46	1141.44	706.443	1905.93	581.639	671.871	4721.95	4036.4	2534.71
A0A8I5ZMU5;A0A8L2QPH5;Q7TPB4	119.262	24.598	52.2788	31.55	56.3688	50.9754	69.2617	232.798	49.3386	64.2744	75.7001	48.8024	40.4651	116.054	53.4425	103.548	46.5305	124.175	108.412	46.0123	141.535	138.817	146.054	96.9767	90.964	191.567	75.9695	102.526	110.025	232.102	127.289	92.0002	160.517	62.937	222.332		127.433	186.969	128.245		114.997	53.8568	73.8842	388.802			48.2142	110.931	70.0125
A0A8I5ZMV2	541.049	598.491	420.712	384.786	570.241	564.054	408.331	384.475	565.824	562.703	593.572	595.832	516.186	531.061	464.033	502.659	696.081	521.219	501.886	527.049	340.661	455.877	529.962	462.678	407.165	494.336	515.868	529.053	643.455	420.866	630.931	495.447	571.133	559.645	481.668	570.109	572.901	511.276	604.276	477.468	468.807	724.982	615.431	637.763	884.883	587.173	486.7	613.21	515.558
A0A8I5ZMY2;A0A8I5ZQP7;A0A8I5ZUL9;A0A8I6A2V6;A0A8I6A6N0;A0A8I6AE79;A0A8I6AJ95;A0A8I6AUZ7;A0A8I6GLX7;Q4V7E8	54.2047	46.5952	81.7286	64.479	86.34	51.0706	62.3604		40.2284	23.7558	53.0813	75.8502	40.5205	125.416	125.896	59.1716		46.2244		65.7488	61.9241			58.1661			173.146		43.8352		7.52407					94.5595			44.3048			62.0063	154.741	85.48		124.427
A0A8I5ZMZ1;A0A8I5ZZS1;A0A8L2Q9F8;B2RYW9	376.466	249.357	380.377	334.236	315.507	254.586	214.338	370.012	238.116	214.459	272.702	238.454	223.107	196.603	289.691	260.153	255.476	216.751	253.705	250.667	408.643	273.211	256.014	202.866	219.372	382.099	283.981	294.394	274.67	306.827	346.654	328.734	373.219	229.16	301.539	271.937	237.74	276.661	207.504	254.37	234.298	269.309	238.361	352.691	266.265	292.968	266.311	244.03	202.125
A0A8I5ZN02;A0A8I6AGG8;D3ZCA1	52.5388	23.3838	22.4828	108.336	107.121	70.4504	77.0174		39.3029	74.8687	53.1569	49.1677	84.6447			76.4151	47.9527	46.6001	84.1077	44.2206	83.5979	50.9195	134.702	79.0237	99.2881	128.591	43.5196	56.1713	60.1552	96.3645	75.4962		59.7771			36.1913	125.552			65.1898		31.569		70.7622	81.725		151.309	121.619	99.6882
A0A8I5ZN14;A0A8I6A495;P16970		28.5501		885.233	44.1758		26.0175		94.7669					95.6912	52.4313		33.1858	676.395		22.4755				24.7535		77.8985	476.124	84.1486	20.192			32.2103							129.559	60.841		65.0381						90.3642	12.5572
A0A8I5ZN48;A0A8I6G8Z3	1301.64	257.168	1009.63	533.864	773.915	411.867	726.757	574.309	580.425	527.373	714.861	313.602	797.813	667.32	901.914	472.604	437.466	397.502	1440.5	347.692	987.677	554.515	1205.95	446.915	971.833	614.388	827.539	406.052	811.035	675.182	1243.82	391.95	1332.18	1343.61	1228.97	187.582	988.248	772.213	1708.12	301.447	1041.11	263.586	342.553	231.48	409.943	956.426	631.957	526.025	1456.09
A0A8I5ZN60;A0A8I6AHQ4;A0A8I6AHX0	5221.68	594.501	3141.88	2016.6	1995.95	1781.05	3085.02	546.968	1132.13	3487.06	2432.06	1290.6	1751.65	1580.03	1417.02	1475.97	630.29	1981.37	7011.38	814.049	1635.86	1877.58	4469.44	1608.6	1383.58	3037.76	3275.73	1098.6	904.321	3803.66	4881.96	772.518	400.147	2750.83	1336.89	68.9255	440.999	1026.71	2104.78	479.694	737.265	739.614	391.678	261.23	99.9306	1308.36	1468.39	1203.56	692.107
A0A8I5ZN89;D3ZT90	106.609	42.495	282.959	103.614	69.7392	51.3313	80.747	97.6878	61.9501	41.6599	95.3175	74.039	46.4214		150.914	74.6628	33.9941	109.773	133.794		153.423	129.506	104.385	59.3908	85.1439	72.2843	109.377	152.848	100.763	103.652	116.87	78.9808			122.829	197.934	90.9234		81.1627	321.843		266.792	167.565	216.771	150.118	276.678	114.016	196.691	122.413
A0A8I5ZN92;A0A8I6ARF4;D3ZCV0				71.1139				99.8681						44.638	26.3195			40.7041										88.2232				86.89		43.4216					9.72178			33.2661				81.991
A0A8I5ZN93;Q6AY99	65.3391	90.169	86.9137	80.1086	47.841	100.254	67.1184	43.7254	85.9324	185.323	48.0842	125.702	47.1732	172.032	65.2436		167.005	154.759	122.97	91.9978	74.9316	83.7525	169.529		123.375		102.048	159.384	58.4117	253.553	43.7469	31.5232	121.704	86.4245	109.051		112.883	104.04		163.658		45.5416						38.3676	67.332
A0A8I5ZN99;P12788	1177.23	1223	1724.22	1154.64	427.778	340.685	1687.22	1078.33	3857.69	2010.78	3085.34	839.279	2410.85	9425.92	2277.37	4956.66	3495.72	5284.86	373.629	5948.55	7103.59	6109.03	693.026	1585.91	6187.3	3839.51	4391.92	5515.44	1669.87	7767.65	2407.04	3692.62	10687.2	10447.2	3616.27	5241.21	7024.38	8834.3	2681.07	774.119	8004.22	658.322	3310.18	1787.49	3568.1	10955.2	1105.29	1360.49	6664.2
A0A8I5ZNA0	810.16	476.772	435.899	727.409	1232.14	683.941	943.987	700.894	1245.79	511.765	672.175	665.109	1201.9	690.039	762.478	778.034	1346.25	656.732	578.102	755.062	950.104	726.338	886.242	951.14	1364.16	1100.12	741.862	795.662	1386.63	639.583	1309.56	1204.7	1170.43	763.628	422.043	1407.52	1582.7	1198.17	602.086	838.809	2025.63	758.506	1102.92	1084.09	1748.36	1224.89	979.935	818.892	1063.35
A0A8I5ZNB5;A0A8I6ACT3;D3ZLK9;D4AAT7	108.793	113.825	171.013	120.705	105.906	86.6812	66.8841	117.056	107.851	80.1281	91.584	64.6857	79.1624	92.2201	98.3516	64.7933	125.552	71.3013	106.395	78.6327	170.572		98.4899	68.2285	155.687	67.5004	104.951	100.345	76.8205	125.865	86.1923	120.467	125.824	80.6133	72.5683	63.5905	66.3419	144.435	117.857	53.4985	77.108	90.8897	141.561	82.3806	116.334		104.948	70.7806	72.8954
A0A8I5ZNB8;A0A8I6AQV6;P63045	10.372	19.4239		34.8825	23.4139	33.5447	29.9646	30.3786	11.7631	24.7493	30.7885	30.4907	24.8475	90.2264	11.3846	42.9034	10.5121	13.7458		14.9814	128.453	56.685	54.3584	90.2038	44.9159	146.261	59.8427	50.5682	51.8459	49.2025	45.3557	55.4058	30.7192	40.216		82.6279	52.5591		62.8991	101.104	57.4746	55.4565	81.9161		31.4174		64.9509	68.3881	30.7886
A0A8I5ZNE7;Q5U2S7	157.658	135.529	136.497	130.881	110.605	91.1798	113.312	119.323	97.0604	110.941	96.1055	107.32	115.088	123.873	104.806	110.85	132.157	97.3841	111.846	110.025	100.116	246.422	85.3678	108.259	110.95	114.593	151.105	138.708	102.81	146.519	121.631	146.136	116.401	145.143	119.342	167.906	171.724	147.106	144.983	155.657	111.938	106.466	129.99	124.64	97.6219		103.332	112.546	104.833
A0A8I5ZNF1;A0A8I5ZUQ8	137.832	162.407	180.421	115.029	122.992	125.687	112.85	164.201	128.042	86.7673	152.16	128.978	99.3541	279.88	146.655	169.504	132.82	154.973	158.453	177.526	151.247	181.163	110.221	132.429	108.683	118.544	118.148	128.185	116.731	167.352	123.263	159.346	209.304	134.007	192.75	139.016	181.203	179.548	167.381	165.025	137.842	134.156	180.397	182.312	188.005	219.699	96.8872	164.865	148.888
A0A8I5ZNF9;A0A8L2Q0G8;O35303	16.4546	10.7413	18.6662	31.4986	26.2516	26.1782	9.87756		32.1792	13.4517	20.7907		35.6531	31.623		29.0813	44.3594	25.5595	15.3065	44.7089			4.45786	39.7311	26.6179	18.8648	29.1587		20.7589		13.7067		50.8333
A0A8I5ZNH0;G3V978	95.1988	44.8325	285.012	90.7491	77.099	56.487	75.5363	199.962	81.3688	49.4166	103.179	41.9115	75.603	52.2645	140.147	117.919	62.6146	50.8185	132.385	89.9364	158.673		116.579	79.8814	106.223	96.735	74.9248	94.4475	77.6891	81.4411	83.2498	92.5844	94.5526	59.4671	116.233	84.4765		58.5692	88.5703	181.73	76.193	50.0073	106.97	104.236	59.1147	88.1816	120.285	58.1346	113.296
A0A8I5ZNH9;A0A8I6GK23;A0A8I6GM30;F1LN75	69.2787	99.8995	39.4385	86.6802	72.9984	76.9163	69.5187	62.6695	101.511	54.716	76.3078	39.4156	62.475	86.4909	84.5695	85.481	80.8793	62.3008	61.2829	104.632	44.691	85.8877	66.1456	70.3375	105.962	63.097	67.35	54.3058	35.1679	69.2867	28.0142	131.189	79.6994	50.9881	84.083	100.825	40.1624	84.5992	112.754	53.9914	63.6263	54.4091	96.9719	80.8744	86.3996	101.329	68.4086	59.512	59.0618
A0A8I5ZNI5;A0A8L2Q5I0;Q9JJ05	142.694	94.7145	264.326	126.566	116.863	123.394	170.395	216.368	96.2811	104.441	108.124	159.714	160.079	125.496	185.163	174.11	115.02	140.88	210.044	87.1212	124.653	116.093	245.903	244.316	147.321	153.425	161.878	184.622	136.877	134.065	200.829	188.697	289.08		164.48	316.89	155.123		68.5537	267.082	133.681	144.137	130.44	181.451	159.856	119.932	178.731	212.244	131.71
A0A8I5ZNJ7;A0A8I6A2U8;Q66H28	45.5783	79.8778	63.6509	41.254	121.51	113.207	102.638		246.308	92.2633	207.319	92.9741	208.934	137.692	59.7387	129.52	268.89	162.266	24.8078	153.662	113.552	91.7642	115.789	74.7956	160.673	62.1291	72.4859	104.972	171.205	165.74	103.819	64.6068	211.62	172.239	123.071	163.567	174.969	148.415	194.927	124.139	126.543	151.435	341.03	58.7039	454.726	228.165	39.7536	50.569	186.313
A0A8I5ZNK2;A0A8I5ZZD5;D3ZUC9	81.9049	177.172	86.9031	78.7262	132.947	150.579	116.555	82.5958	196.232	95.6949	168.031	137.697	169.554	195.737	76.669	137.448	171.07	149.937	120.823	190.815	138.594	164.833	141.555	138.243	176.321	100.49	170.933	113.065	139.153	159.67	106.757	123.953	192.953	163.39	115.578	158.486	196.326	202.001	193.062	87.9782	208.427	187.254	235.062	112.409	204.684	206.291	94.5453	103.937	155.637
A0A8I5ZNK4;A0A8I6A435;F1M2E9;P41123	38.9388	15.5347	132.198	102.653	134.038	133.565	122.919	242.705	168.252	165.43	199.086	152.11	215.379	288.881	171.753	203.167	206.296	360.622	125.138	291.968	427.947	652.082	223.084	185.93	355.021	305.891	191.433	189.301	139.94	710.967	275.375	217.368	144.739	911.237	481.129	54.6143	136.057		109.497	76.0721	87.2925	96.3241	99.6247	115.594	98.0688	254.572	145.644	100.468	78.3728
A0A8I5ZNL0;A0A8L2Q3B4;P10252	3788.53	899.622	3086.84	1727.5	2688.92	1116.9	2605.01	4470.76	1112.03	1739.09	2207.39	1806.03	1275.27	1616.47	3632.82	2076.87	1777.5	1810.09	4234.71	1702.18	1294.21	674.827	2620.05	1904.63	1324.11	2547.06	1520.11	2271.27	1786.71	1772.49	3769.75	1845.07	1422.36	1702.67	3668.15	1940.08	1299.13	689.7	1764.47	2106.34	1087.6	1132.96	1708.58	3982.4	1690.79	1872.84	3815.2	3646.94	929.124
A0A8I5ZNL6;A0A8I6GLG3;F1LMP9;O88797	295.488	791.642	299.811	380.001	345.341	790.862	468.892	251.195	516.909	776.2	667.115	701.868	368.513	671.78	316.288	545.944	608.798	806.421	390.754	737.622	339.081	603.227	526.182	552.122	380.475	459.86	715.122	606.627	415.557	567.666	457.361	425.318	436.399	659.608	395.128	721.447	394.555	708.344	629.117	425.646	411.621	748.431	907.839	426.517	615.042	709.601	447.644	351.628	631.931
A0A8I5ZNQ0;Q6AXM6	115.155	90.1074	189.184	175.037	179.568	135.62	181.418	260.641	247.212	244.46	315.286	209.789	143.325	654.507	271.449	447.778	309.933	397.944	256.986	380.643	734.465	489.368	281.454	375.806	522.427	317.915	465.675	388.706	310.336	997.993	282.943	287.083	447.084	408.639	364.667	296.671	356.902	397.35	414.095	265.295	459.469	191.188	336.927	351.796	100.507	318.713	224.205	276.036	330.111
A0A8I5ZNQ7;G3V6C1	124.771	70.8995	285.682	246.083	142.737	71.5276	139.959	177.116	52.4227	138.918	101.747	99.22	81.5313	437.109	207.138	187.057	140.674	70.3029	260.323	178.569	72.6954	99.8862	153.157	150.554	193.568	108.646	275.006	144.833	102.26	101.005	163.511	239.963	87.8793	80.0021	146.78	137.932	89.2582	129.919	136.494	143.617	113.256	83.9962	139.842	246.55	88.3634	112.769	238.205	156.5	50.2016
A0A8I5ZNS8;A0A8I6A191;A0A8I6AF98;F1M957	159.209	22.8509	32.3452		67.0844	33.7954	52.4366	58.6681	31.1621	52.098	38.5995	46.6345	86.3643	45.8112	41.089	87.2735	49.8271	41.4107	78.0667	61.1104	129.374	61.1479	69.3036	92.7709	91.4317	86.0732		73.8932	44.4276	80.5021	34.5668		71.834						67.1267		83.4077
A0A8I5ZNU0;D3ZLS5	1611.11	285.235	2843.23	2099.31	715.198	263.862	1316.01	1162.78	263.553	996.033	659.957	794.523	2800.31	426.082	2462.22	854.23	326.928	293.591	1765.51	744.31	691.919	346.157	983.259	1339.49		1032.42	350.038	703.432	1231.79		1605.54	755.846	461.296	365.601	921.468	719.11	389.821	259.86	767.202	1439.97		747.786	224.548	953.963	386.542	593.823	6488.2		502.466
A0A8I5ZP06;P53809				37.2999	100.804	78.2828	125.238		80.2189	22.7604		77.3671	66.9705	158.49	144.365	134.397	101.147	75.2466	150.668	117.003			54.5441	70.3987		159.987	73.576		167.87	181.883	45.6452		257.679		237.861		132.742	141.831				129.349	84.7983				120.597		90.0943
A0A8I5ZP46;Q63530	4831.47	6220.09	4425.58	2897.86	4332.49	4222.76	3641.45	3192.38	4482.01	4262.62	4115.17	3788.08	3910.64	3883.55	4548.2	3451.44	5525.41	5049.02	4586.99	4734.73	2998.84	3214.97	4028.74	3318.84	3443.98	4058.91	3156.78	3693.7	4173.8	3889.71	4513.89	2944.93	4293.14	4452.92	3949.56	3983.56	4382.91	4102.58	4681.4	3712	3179.86	5568.31	3771.21	5415.51	4762.2	4328.51	3255.33	4449.83	3754.26
A0A8I5ZP52;A0A8I5ZUC9;A0A8I6A833;M0R7T8	42.2584	20.9756	899.101	109.244	104.752	71.0655	1621.82	1239.51	636.478	997.551	560.967	711.804	1545	1131.79	4053.02	907.556	916.17	895.073	4837.88	713.993	873.108	690.056	1687.6	889.335	860.504	691.286	2835.38	713.695	697.936	318.275	696.939	519.209	535.249	962.091	1535.37	1905.54	691.495	166.698	3864.35	522.475	307.798	1042.31	1001.52	758.94	755.36	123.195	1352.68	1068.85	651.066
A0A8I5ZP57;F1LMM4	305.087	147.424	307.258	386.747	345.626	189.257	435.945	438.957	201.513	273.135	170.199	223.249	308.166	243.719	256.375	246.459	184.336	194.755	259.112	159.373	288.325	262.142	367.612	332.102	223.943	311.969	274.227	306.617	254.077	340.653	303.343	284.988	326.043	235.924	366.029	334.765	367.051	240.846	183.864	337.064	289.009	158.697	265.419	341.647	219.546	336.359	423.208	432.562	365.653
A0A8I5ZP70;A0A8I5ZT36;A0A8I6A1X4	367.643	877.949	271.391	395.401	319.755	682.037	399.067	352.017	568.579	940.112	534.88	756.121	407.784	1399.22	312.431	654.486	807.379	1173.32	344.71	925.17	543.538	875.124	404.719	553.992	367.904	582.858	511.076	630.091	501.718	1085.71	308.642	411.562	649.368	830.459	471.363	683.466	513.315	992.593	604.625	475.14	577.772	1011.32	702.743	568.401	883.896	1451.46	363.618	430.95	560.375
A0A8I5ZP83;M0RCH6	559.923	627.087	368.76	342.623	573.045	760.197	577.182	433.596	705.591	713.175	637.67	584.197	636.452	1271.19	425.237	735.162	729.062	1109.2	521.847	907.861	873.305	766.788	721.627	748.124	776.655	837.815	878.065	858.755	767.472	989.452	417.941	704.203	1285.93	1264.58	1069	743.474	1059.45	997.529	473.862	559.355	1073.8	1028.79	531.241	393.104	895.672	1263.36	299.763	573.259	1024.8
A0A8I5ZP89;A0A8I6ANJ2;D4A0E8	54.3067	67.0667		50.932	122.335	142.416	89.683	93.7238	117.463	107.629	34.1754	103.279	88.669		112.136	131.468	100.7	109.886	142.2	76.614		130.378	115.904	112.663	121.38	87.3834	42.6238	140.567	82.3938		85.3489	150.895	79.7195	151.884		185.95	133.797	139.707	123.95	81.0336		122.877	170.652	146.165	185.647	140.788	136.397	105.226
A0A8I5ZPA4;D4A4T0	63.9726	67.9392			77.1179	107.159	107.497		100.916	100.467	96.6981		121.083	87.5099			116.01	112.901	68.9666	107.341			137.013	75.0737	91.2121	88.8839	110.756		44.8275
A0A8I5ZPB6;B1H259	21.9152	30.927	37.4507	37.454	61.5648	56.9981	40.2244	52.1246	35.0435	41.142		49.4979	45.4875	67.3103	63.9706	44.4278	31.1529	52.4529		39.2797				35.2742	32.037	74.5057			42.9756							31.9225	54.8107					47.6701					34.5799		48.2078
A0A8I5ZPB9;A0A8I6A1I1;F1MA37;Q9ES87	3777.87	1475.66	3560.51	3072.63	2339.69	1914.15	2059.53	1086.67	1756.15	4488.76	1484.73	1837.56	1172.1	1276.63	2412.75	1284.52	1637.74	1758.18	3929.4	1754.78	845.731	984.472	2829.95	1513.07	1003.96	2436.28	1190.27	1178.31	830.005	891.867	3312.06	734.151	875.916	1402.83	3742.69	721.828	663.923	832.703	2022.58	1465.91	613.13	1080.25	688.922	1718.58	1036.2	925.441	2091.88	4911.52	912.444
A0A8I5ZPC4;A0A8I6AJD0;D3ZVG2						177.561				147.676				79.0732			43.635	205.502				145.131				109.937
A0A8I5ZPD2;A0A8I6A5S6;P62864;Q5BJN7	70.5664	42.3125	52.8356	232.406	149.043	176.839	177.701	97.6869	393.072	148.654	178.055	246.605	53.8475	292.036	50.1253	309.966	397.702	340.941	375.101	586.77	231.276	331.035	195.299	134.77	337.783	203.138	578.186	183.949	199.711	369.079	182.795	262.796	272.812	315.465	151.806	191.689	291.83		92.1605	106.57	342.817	52.6091		256.986	128.509	253.942	115.153	99.1433	432.457
A0A8I5ZPF3;Q8R431	309.953	837.943	330.992	380.182	409.632	587.839	642.901	260.76	999.611	628.294	1034.5	608.836	695.38	733.657	375.351	568.123	962.227	819.937	436.614	885.081	583.34	832.286	801.785	476.202	662.674	502.854	779.431	600.702	655.157	694.301	548.513	384.43	625.808	726.812	525.704	402.419	523.322	877.149	948.196	487.11	728.697	662.935	1041.05	352.199	760.919	580.902	348.106	321.934	691.952
A0A8I5ZPH3	3.82031						7.44425				12.7981						21.5055				12.7643	26.3964	17.4316
A0A8I5ZPJ2;A0A8I5ZS05;A0A8I6A046;A0A8I6GHZ8;O55173	34.4436	40.5458	119.843	27.1861	15.2915	31.4127	25.287	37.698	57.0636	28.2277	174.116	37.039	39.744	50.6712	91.6169	81.8535	91.4227	61.4418	74.8492	72.4317	71.789	91.3827	62.2404	42.8759	133.865	81.8145	70.9623	72.1565		79.67	32.7507	60.2234	95.4621	79.1299	132.596		55.405		152.897	48.5295	50.6807	45.2306	77.5237		56.773		93.1268	86.1293	61.4925
A0A8I5ZPM4;G3V6D9	661.708	188.861	192.728	427.343	300.572	214.557	254.366	399.64	178.694	235.21	223.358	193.73	224.853	244.555	467.306	248.273	164.965	211.097	455.251	309.791	259.752	322.766	196.451	215.719	189.902	209.054	217.477	205.114	147.133	272.477	390.413	164.864	444.667	227.65	364.81	492.989	167.759	465.376	279.901	185.189	284.576	207.016	290.468	1909.23	146.51	142.262	1144.86	1532.32	244.69
A0A8I5ZPN6;Q9QYP0;R9PXW3	166.965	165.679	206.77	139.087	149.081	134.821	167.758	183.416	81.9494	141.108	86.1494	127.245	190.023	115.561	190.293	116.992	72.6066	121.422	168.808	82.7086	160.329	149.317	172.238	140.871	56.7861	203.894	130.902	157.984	98.1724	132.35	165.284	123.73	135.377	170.319	234.318	134.879	138.606		154.783	232.269	131.742	156.169	107.808	126.603	111.135	211.846	145.761	170.312	119.485
A0A8I5ZPQ6	53.0559	54.5841	63.6777	47.9826	48.7786	60.7984	118.409	116.119	155.599	81.9471	119.979	93.8933	117.135	79.5426	98.1225	59.6329	114.632	75.6301	78.5979	90.6824	82.6619	80.9316	72.0537	93.3415	120.229	84.8392	120.778	90.0215	93.003	131.62	98.0275	74.0254	103.395	123.736		91.551	109.823	86.5227	214.467	66.1711	140.899	139.502	217.621		189.754	199.161	98.6529	107.069	139.617
A0A8I5ZPR9;A0A8I5ZUE9;A0A8I6A360;A0A8I6AF76;D3Z8M8;P62501	68.4701	74.4033	83.6206	75.3586					64.1549	96.4466	158.587	35.546	95.2904	128.447	92.1619	119.058	150.143	68.8233	91.8284	72.9648	169.772	58.4677	78.5437	50.4624	115.033	103.933	83.0047	101.234	116.88	96.8732	93.3672	62.9571	122.439	81.2851	59.6585		172.449	118.213	102.105	146.001	138.354	101.299	97.3771	121.619	185.729	83.848	96.2364	94.0306	179.036
A0A8I5ZPS3;A0A8I6AFD2;A0A8I6AVP3;A0A8I6GI64;G3V779	10.4628	6.27365	20.3652	40.0875	16.6412	22.5435				13.5273	4.8444		2.30516		7.25361		7.05922	12.7492	12.5914				22.3964			28.4617																					30.6707		27.803
A0A8I5ZPU9;Q4FZY1		47.3235	236.018	132.545			174.315	193.74	81.2854	346.625		575.38	107.757	146.155	452.971	129.112	175.98	102.924	1627.37				2620.98	384.022	74.5088	2516.24		314.12	146.939	261.537	3074.65		148.026	177.501	6217.98		106.57		2947.61	592.283		288.435		172.167	106.791	691.716	1753.1	141.975	234.433
A0A8I5ZPV6;A0A8I6GKK7;Q4QQS8	9416.6	7373.39	8629	11499.5	8442.01	5777.05	6899.85	8147.39	11600.4	7131.82	10240.9	6594.75	8311.76	7723.1	7864.22	6927.15	13791	6876.05	7717.8	8795.78	9961.27	7100.8	6793.85	6970.47	10555.2	6340.64	10944.9	5049.48	8971.25	6556.01	8456.11	6306.66	12262.2	7341.13	4974.23	7028.8	9541.23	8498.54	3490.39	5734.4	13385.9	7702.4	10695.8	6719.94	14350.2	5824.23	9445.7	6362.4	10136.4
A0A8I5ZPW5;A0A8I6GC64;Q6AXQ4		59.5408			53.7074	52.6717	33.8497		71.3305	19.086	47.7419	32.1015	49.1871	82.0181		46.6284	47.5816	57.0393		70.4734			30.0275				72.5141		37.4291	98.5091		68.092	97.1892	106.476			124.07		54.8229		98.0781	60.8473	83.2139		101.254
A0A8I5ZPY8;A0A8I6APG8;F1LPG5;F1M7T1	43.904	40.3943	49.0478	34.6796	40.4924	31.966	21.8536	60.6039	12.5921	35.4273		29.5704	27.6303																		11.0271											29.1539	37.2418
A0A8I5ZPZ0;A0A8I6A7Q1;F1LNE5;Q4QQR9	40.558	32.2547	53.035	52.8589	49.3047	29.3658	30.8162	35.7519	15.0984	33.7905	36.3446	28.0596	24.3418		10.2194	49.04	52.0807						29.7522	34.0764			60.7973		38.6173		56.4078	37.6058				95.438	39.9986		98.0821		45.4971	24.9113	30.5028	33.35
A0A8I5ZQ00	1312.4	2724.12	719.762	1339.79	1605.61	2294.2	1633.93	679.248	2139.12	1866.54	1584.21	1446.04	2022.65	2013.13	995.314	1529.83	2119.16	2030.54	981.997	1927.03	2600.54	2197.72	1494.16	1814.64	1880.09	1461.51	1834.89	1379.09	1714.04	1954.82	1141.42	1299.87	2115.66	1671.76	1392.42	1365.42	2033.02	2047.87	2543.42	1771.46	1905.33	2460.02	1706.85	778.665	1704.96	2714.51	1038.28	1625.24	2731.06
A0A8I5ZQ09;A0A8I5ZV61;A0A8I5ZZK2;A0A8I6A1E9;A0A8I6G8N8	7809.28	1731.56	3044.27	7194.25	5151.68	2303.51	3402.37	468.204	1486.92	4370.88	1686.22	1606.55	6549.82	910.808	648.077	1175.81	2084.04	1522.98	3663.08	421.445	2540.43	2128.99	3387.74	2197.28	3068.96	5185.06	3378.4	1176.31	3799.12	2039.55	5174.18	1170.07	425.803	2133.38	1377.54	1178.05	1550.33	968.273	2076.76	1653.79	2774.72	1559.02	1351.18	1611.31	589.466	495.443	7466.76	2950.27	1845.28
A0A8I5ZQ19;A0A8I6A955;A0A8I6AAY9;Q9JIX3	90.1925	77.387	92.1962	65.8094	87.1818	51.0622	73.0649	135.39	109.355	30.021	112.232	70.5772	63.9894		89.3807	76.2536	100.396	90.6219	84.1303	98.9054			187.052	41.5847		196.88	281.582	85.1434	121.273		96.2933	84.4483					153.52		139.314	80.5739		103.698	116.526	177.436	188.136		178.716	207.335	76.9209
A0A8I5ZQ24;A0A8I6ACJ2	765.364	854.333	555.617	653.663	1049.5	829.663	1004.56	438.96	2001.57	796.936	1698.7	1001.62	1727.4	683.873	594.332	832.067	2162.97	909.924	594.976	1071.87	1274.06	1156.07	1100.62	902.715	1724.12	762.827	1469.17	845.006	1728.76	798.129	1072.09	779.922	1244.26	782.964	893.733	1094.98	1468.46	1171.65	1729.91	766.347	1816.89	1143.13	2158.94	662.911	2111.4	981.552	697.667	630.679	1384.69
A0A8I5ZQ25;A0A8I5ZVQ5;A0A8I6A3T2;D3ZQN7	115.188	148.771	115.967	113.399	77.933	88.9834	73.6955	68.4998	102.096	69.5801	111.216	89.3554	132.502		138.97	121.078	67.9652	108.254	55.8914	98.725	1458.24		139.291	174.219	136.678	159.148	226.209	152.464	86.5752	150.071	131.22	167.542				177.569			248.087	193.389	212.738	193.667	669.127	150.695	105.222		102.895	142.751
A0A8I5ZQ38;A0A8I6A4N0;A0A8I6GC87;F1LV13;F1M3D3;Q62826	70.7168	21.3946	45.1417	75.502	26.2031	44.5324	50.0191	29.9212	25.9066	48.5735	23.7438	49.6641	44.1856	152.731	44.153	49.6391	41.4641	39.7008	86.1958	60.4593	60.1591	48.6796	45.6353	58.4532	57.0443	63.1918	113.091	71.8257	32.5119	72.4202	48.2274	46.7586	39.2447	71.3702	34.5985		22.2783	67.0645	23.3035	63.3261	40.5937	28.0417	31.3799	78.3791	38.9026	13.1135	118.663	49.6194	19.4618
A0A8I5ZQ48;A0A8I6A621;P09456	127.185	108.36	146.193	212.655	142.125	131.142	144.952	163.519	150.942	137.73	153.836	120.686	141.134	105.144	187.592	115.663	119.763	136.73	162.619	109.379	167.897	155.092	176.377	142.76	205.466	168.438	155.886	127.13	177.797	135.038	160.477	153.209	106.235	151.634	133.432	224.023	153.635	117.249	213.33	155.88	314.133	227.411	227.509	300.857	255.658	200.704	224.605	217.591	212.716
A0A8I5ZQ55	34.3523	20.2166	66.4601	15.1811	42.8237	17.7523	26.6253		26.0949	34.2112	43.0727	25.0959	25.4469	60.3841		39.1028	39.8751	36.1315	64.2558	37.5908			61.7682	20.9223	76.1239		45.8715		44.5199		54.6954	40.0837					62.3998			24.4644	57.4451		58.9205	59.5721	43.9046			48.8208	41.977
A0A8I5ZQ74	1311.74	2521.98	1387.63	2275.71	2167.49	2397.78	1758.57	1638.81	3238.07	2404.95	3125.26	2869.03	2517.73	1827.94	1537.24	2046.16	3829.92	2901.69	1625.57	2132.4	2412.16	2714.5	2093.99	2389.47	2728.11	2066.13	3393.01	2439.66	3226.62	2505.95	2481.39	2155.31	1702.75	2575.97	2107.97	2842.46	2510.95	2896.49	2291.91	1537.61	3815.79	3621.14	4498.54	2210.97	4776.42	1365.76	2023.56	1957.75	3041.56
A0A8I5ZQ78	751.398	384.641	672.253	444.897	872.779	445.922	807.869	1081.15	197.58	352.185	258.688	296.77	275.809	113.917	465.516	208.258	114.101	171.48	239.531	101.382	210.385	209.893	220.993	133.647	197.082	349.422	59.4877	181.584	131.695	176.497	194.345	134.823	151.702	186.226	303.086	162.262	151.447	243.047	666.813	177.015	124.819	107.894	132.295	158.785	132.246	201.544	186.666	201.336	158.131
A0A8I5ZQ80;Q6V9V9	160.414	349.773	110.075	148.25	188.247	183.582	189.525	84.5045	327.696	160.854	260.855	170.798	236.78	268.633	77.5185	166.735	330.878	303.915	119.932	306.892	144.784	226.666	154.242	145.681	244.6	211.262	209.628	164.874	214.559	172.294	141.462	117.42	218.374	195.736	194.619	171.489	239.843	250.438	279.215	124.089	201.164	253.315	286.22	130.772	305.713	262.137	82.1206	111.9	241.367
A0A8I5ZQ96;A0A8I6AAQ6;A0A8I6AER1;A0A8I6AL33;A0A8L2Q1B0;Q9Z0V5	29.6118	14.7136	35.6977	20.6266	10.1712	4.47155	23.3857	53.4567	5.12079	15.4182	14.7545	13.1496	12.0858		26.1246	14.2911	10.1559	10.4178	6.99246		3.56439		21.6097	19.1258		17.4297		23.7817	21.5938	39.4021	18.3165		7.3093		75.7228				32.0917			15.0756			26.2659	42.3734	52.8983	31.8878	33.6505
A0A8I5ZQB9;G3V6K6	814.002	347.408	613.682	667.138	614.917	512.499	713.749	1170.36	283.988	602.537	365.25	541.763	321.679	270.042	794.718	459.077	227.778	395.442	555.5	379.149	119.613	93.4751	510.459	470.28	239.385	623.551	275.664	335.682	262.063	236.061	497.159	446.821	274.65	463.997	659.78	261.93	315.361	137.634	343.487	455.583	206.35	288.319	164.225	484.243	129.24	197.129	512.104	538.759	226.147
A0A8I5ZQC5;D4A500	9.8423	75.3846	96.6251	2.79735	8.90567	10.2988	7.51112	12.2627	53.2036	12.0087	71.2015	53.1578	73.0269		68.3862	72.3601	65.5822	53.7943						64.3104	67.1891	111.822	101.326		86.1515		83.7136		14.782				74.2571			5.9975		72.9493	75.2489	60.1426			40.0555	107.16
A0A8I5ZQC9;A0A8I6A568;A0A8I6A9T9;A0A8I6AHG6;F1MA86;Q03555	38.9092	35.2589	22.7801	107.544	23.8478	4.53719	17.8591	78.1203	27.5769	23.8919	43.9482	43.0794	34.7392		57.9631	46.8845	13.2283		18.7872	23.9704		67.0121		19.7204	40.8864	68.2227	59.7414	37.8472	42.8989		36.795						38.6117		33.7634	64.9294		59.4426	47.1745	34.2729	48.2169		20.2518	81.2535
A0A8I5ZQD3;D3ZJF8	498.901	205.423	2046.05	451.063	332.301	335.307	1096.37	2425.91	129.737	565.609	1385.04	469.449	106.763	101.485	2162.68	399.437	86.2605	94.427	1271.34	381.657	335.154	348.752	85.559	187.638	306.573	183.201	331.502	229.286	148.291	159.296	125.786	136.864	311.162	117.04	605.033	57.6795	43.0178	342.892	1614.1	245.194	302.343	61.4345	96.3558	322.964	122.181	339.681	328.734	264.392	105.098
A0A8I5ZQF2;A0A8I6AIQ2;P25961		41.9739	40.5531	54.2041	73.096	48.5986	31.666	58.1524	80.7268	45.0732	82.8024	126.58	126.758	93.0832	46.1965	62.4627	74.2696	60.0511	32.2051	125.756	105.062	104.533	94.3172	136.548	92.4609	81.2615	125.636	79.3195	84.5431	131.672	76.1551	68.1812	111.803	121.716	102.879	177.308	72.8647	49.935	128.246	108.017	104.639	65.8365	120.581	89.6689	77.4245	157.871	96.5254	103.192	101.91
A0A8I5ZQF6;A0A8I5ZXK4;Q6PDV7	23.9456	292.331		41.5368	31.3691	40.3071	48.0753	118.783	196.816	59.1279	219.505	107.507	104.702	432.604	124.849	110.649	100.37	70.9254	215.369	121.476			162.133		116.173		81.0421		182.987		136.338	352.438	95.3936	196.287	102.765	428.808	155.909	222.335	203.885	181.565	173.255	167.272	253.095	482.903	165.795	203.731	242.022	314.384	145.134
A0A8I5ZQG6;D4A6P1	26.6801	20.7195	60.6073	27.5387	34.9842	23.1475	31.481		24.2481	40.9605	87.687		29.4256	62.8176	31.3394	21.2121	40.4324	23.0567	45.2857	54.1505			70.8302	52.5649	30.6773	47.0378	45.3399	72.1792	49.4625	105.142	64.164	56.3989	53.6391			87.2408						63.7902	73.1916	61.4569	49.425	54.6376	49.6793	118.376	62.5403
A0A8I5ZQL7;A0A8I5ZSY7;A0A8I5ZT04;A0A8I6ADI2;Q2YDU8	29.4768	76.32	19.5745	34.9875	17.0636	35.7429	60.979	46.7551	25.9869	64.1461		27.1394	16.9389	33.2998	90.2818	26.7993			95.4524							96.0868			24.1	24.5593	65.5373				146.766	20.283			69.7039	77.1853		157.285	51.0783				86.3611
A0A8I5ZQN9;A0A8I6GGV5;P51158;Q6IN03		73.078		35.9508	52.9058		49.0221	46.0358	100.311	60.4187	83.5048	38.7495	117.476	93.9574	33.2431	69.5342	81.783	105.936	51.9913	74.2181		166.54	100.024	59.4569	103.818	49.7573	130.705	51.6454	126.601	74.4309	45.8557	70.3075	103.452		75.8428		101.465	91.7131	140.885	61.9698	142.268	130.702	163.419	46.4692	174.371	81.3423		106.351	134.931
A0A8I5ZQP5;A0A8I6AUK0;F7FMG3	107850	88307.7	154581	137496	78805.4	85153.4	80048.8	125012	132986	121318	185335	134104	137639	230852	189470	163119	141200	173111	164013	125086	276396	350876	168037	223926	300184	178014	230219	217005	162335	304862	171095	253518	228134	332038	218717	90121.7	148625	150897	226682	156681	167098	62867.9	84464.7	103700	65924.4	142865	76280.7	135802	230991
A0A8I5ZQS1;A0A8I6A0X0;A0A8I6AGM2;A0A8L2UQ93;A2VD09;Q9QZM5	25.2064	58.8108	32.1887	36.0558	37.0713	47.6792	48.5145		97.4328	55.787	58.3453	44.7021	66.5193	114.197		92.9566	111.296	118.142	35.7112	232.954	108.576	94.2895	44.8712	81.0464	95.649	88.5262	129.811	65.3633	77.6141	138.13	69.0527	52.7426	138.451	181.657				152.145	101.455	49.8876	109.013	128.31	84.2377	50.2567	156.533	157.391	102.13	60.4037	118.913
A0A8I5ZQS5;A0A8L2UHD3;O35112	130.306	69.4016	89.1679	92.961	95.2581	71.9369	112.083	153.171	131.072	140.157	112.173	101.316	132.229	290.235	125.718	155.319	83.7031	240.792	178.658	184.261	181.217	140.739	118.915	145.124	186.199	235.467	102.432	154.74	145.509	309.177	159.76	145.971	243.087	261.984	269.249	162.297	202.218	194.787	404.911	121.363	215.568	126.315	94.2298	173.514	126.514	170.011	259.053	238.323	193.984
A0A8I5ZQW0;A0A8I6GG50;B4F7E8	59.2603	39.9654	95.2545	73.3622	62.9232	46.906	72.5168	90.9069	42.3661	43.0563	61.3084	44.1949	51.158	151.517	69.7081	93.8737	59.1838	69.2715	79.9597	69.417	107.493	94.8884	68.6553	79.7274	112.938	96.3094	107.402	102.093	44.9083	22.3774	69.5732	109.068				111.405	51.895		140.468	111.083	110.419	62.4978	78.2515	71.0167	63.2005		78.5183	73.9463	184.644
A0A8I5ZQW7;P41498;Z4YNF4	315.842	798.217	330.76	538.287	492.792	457.046	464.262	479.621	889.987	472.118	623.715	538.621	539.192	589.768	377.028	541.682	1026.39	746.655	435.981	755.815	508.746	585.237	509.335	562.484	643.863	473.505	605.379	578.123	696.867	616.972	514.768	471.34	755.347	606.97	533.421	757.821	791.352	987.112	690.608	491.819	850.433	863.064	996.86	477.301	1643.49	825.76	660.367	472.115	844.273
A0A8I5ZQX0;A0A8I5ZUA1;A0A8I6GLH8;F7F3L0		67.5376		16.3328	33.3172	85.2935	29.3002		64.483	15.6482			45.3813			35.8086	35.4605			36.5593			29.9862			94.3451	72.2074						144.069					270.018				48.3232
A0A8I5ZQX1;A0A8I6ARH5;F1LWL8	171.882	389.585	150.01	156.108	209.028	219.135	281.483	112.377	546.324	221.117	575.006	282.788	366.042	296.992	165.808	218.65	557.399	310.444	161.932	317.428	299.009	388.374	267.404	192.686	407.367	230.389	552.134	225.519	455.804	331.026	304.689	203.394	443.682	342.921	295.048	223.589	351.966	385.653	464.319	178.032	477.145	387.028	649.367	143.276	586.853	306.288	232.392	137.39	438.674
A0A8I5ZQZ0;A0A8I6A1X9;A0A8I6A978;A0A8I6B4G3;A0A8I6GLV2;A0A8I6GME6;A0A8L2QH70;D3ZMY7		68.0539	167.088		66.7738	53.0341			53.1372	126.77	86.1828				119.171	90.6063	113.112	74.0503		87.6863			192.983			142.68	106.368	145.074	166.168			160.085							117.943	136.654
A0A8I5ZQZ9;Q32KJ9	85.8443	64.9104	117.173	97.1106	58.1916	79.8739	79.0146	82.2712		81.7689		53.4931	70.0813		63.3506				77.7737				57.8773	88.158		130.315		59.1472	75.514		82.8092	85.7065			86.6588	96.8492				81.9419		35.4667		87.9859			113.948	78.561
A0A8I5ZR07;A0A8I6AMR1;B3DMA2	70.9078	22.4407	97.9417	30.4576			74.4523	84.3255	57.3521	29.4197	50.1301	68.745	59.7401		160.175	95.5404	103.632		41.1755		21.2818	147.342	74.1862		53.4431	96.6602		162.76			58.8153	85.1283			158.892			98.55	135.617	132.916			70.7451	129.98					99.1843
A0A8I5ZR16	81.6043	44.2788	204.442		94.0434	120.12	165.794	122.212	89.8506	70.7892	70.0537	69.0847	273.551		287.577	87.9765	172.248	143.833	405.695	94.4284	174.305	132.788	347.493	172.69	131.893	175.585	163.929	203.201	136.305	158.121	292.106	194.097			358.738				408.576	177.171		107.967	158.02	148.687	178.944		160.488		78.6336
A0A8I5ZR21;A0A8I6A276;A0A8I6G6V0;A0A8I6GM42;A0A8L2QED2;O70593	84.8073	78.9183	72.9423	76.3453	63.2998	61.3273	67.2412	66.1278	152.869	74.5464	124.447	91.2576	108.943	69.1177	79.6884	84.975	129.817	91.0399	84.2926	113.661	94.2718	138.27	69.5371	90.4079	103.727	79.105	112.024	107.989	105.793	142.869	100.865	99.091	134.739	139.125	120.432	139.922	146.962	151.891	95.6586	121.267	163.566	119.466	143.241	94.7164	205.491	66.6155	89.5426	78.1202	117.124
A0A8I5ZR22	2639.81	2606.74	2547.88	2787.89	1693.98	3022.2	3088.08	2078.15	2834.78	2684.86	5113.61	4522.41	3536.74	13773.8	5276.85	4387.18	3186.14	8801.81	28251.5	1640.71	8259.47	5232.67	5038.27	5799.88	2639.85	5854.36	2225.62	3043.54	5265.61	5298.92	6649.19	3003.91	9839.1	15557.1	10786.5	3862.85	6434.85	2663.7	5551.6	3568.96	2261.37	4070.48	2359.96	9102.59	2020.38	5342.57	5809.62	4099.67	3749.44
A0A8I5ZR47;F1MAF8		64.6005			53.9145	71.2068	45.0404		84.4196	36.5519	63.7214	40.6572	59.0177	118.547		43.0832	38.5738	60.134		85.0061		154.877						41.8589	61.4723	51.2783	23.5354	57.298	62.6819	176.744			82.0095		123.92	45.2411		71.7107	50.2398		56.4535	390.163		48.1297	93.4149
A0A8I5ZR55;P50398	482.911	612.467	495.572	535.418	493.142	516.338	491.29	467.82	605.365	486.73	578.277	478.24	472.315	666.839	446.649	519.137	641.404	626.317	470.836	623.135	690.56	864.187	552.393	506.076	605.168	510.579	785.837	534.155	583.978	777.843	503.592	527.132	711.693	656.491	462.564	640.855	568.545	882.598	656.038	531.288	777.74	658.098	768.099	542.663	777.147	830.513	512.377	540.182	658.183
A0A8I5ZR71;A0A8I6A4W7;A0A8I6AN99;F1LML2;P0CG51;P62982;P62986;Q63429	6843.63	14547.8	6122.42	8640.62	8065.04	11157.4	8894.65	6790.36	14824.3	11732	10428.3	13162.5	12682.1	20552.7	7831.36	11334.8	16942.7	18151.1	8189.37	14166.3	13790.9	19772.5	10955.5	12741.9	13439.2	11826	15335.7	12187.7	11375.8	18770.2	7806.56	9012.92	15605.9	21200.4	10498.1	11521.3	13051.6	20992.7	14337.3	10615.9	13489.6	20389.5	13800.7	8092.32	16395.8	27990.2	9605.17	9444.64	15793.6
A0A8I5ZR75;A0A8I6AAI4;Q9JLA3	138.506	99.6903	234.953	134.703	144.458	120.716	133.997	193.613	65.6065	105.87	124.147	125.97	130.759	96.3111	137.693	142.002	79.2397	68.5624	210.477	119.104	147.069	79.6834	109.551	160.882	112.322	105.89	120.675	120.029	49.4261		99.9522	135.729	99.8124	146.715	162.471	211.553		86.7023	94.1822	169.846	124.988	114.028	98.2032	154.548	110.231	109.995	107.774	162.215	24.289
A0A8I5ZR83;A0A8I5ZZ90;A0A8I6AG31;P58775	110.281	179.204	172.228	181.415	134.298	109.943	171.747	212.965	211.697	200.5	135.712	109.051	126.471	631.874	123.461	164.146	141.514	176.296	196.047	116.844	226.585	252.569	110.454	183.217	235.764	213.106	272.279	218.714	256.443	282.701	144.226	174.804	242.861	240.994	307.168	218.779	188.68	273.616	179.143	141.958	204.904	118.885	168.561	137.139	191.716	321.236	198.597	183.244	221.548
A0A8I5ZRB1;D4ACN6	47.4913	40.464	60.0609	31.6045	42.7886	21.3834			25.9109	19.8243	38.8036	24.0023	29.7754			46.5426	59.4578	30.8462	40.595	37.4026			47.0683	84.2781	46.9822	51.501	124.709	23.9508	46.2705			58.346	143.579					80.7003	41.2406		43.0357	11.5579	80.3822		82.3586		69.5364		44.7771
A0A8I5ZRB4;Q5XFX0	342.971	360.416	299.183	553.726	353.678	317.401	292.518	398.53	482.056	348.735	397.675	274.301	372.755	485.127	287.761	300.19	376.468	346.875	325.288	425.933	438.837	500.741	365.644	347.802	442.269	311.958	467.676	325.956	304.815	442.746	290.565	272.729	511.337	405.162	391.791	422.729	377.509	566.175	394.48	223.178	610.175	299.061	466.986	452.949	780.478	477.615	480.319	402.859	506.733
A0A8I5ZRB7;A0A8I6A4B9;Q10739	1863.01	1124.35	1409.41	1779.71	2014.72	1023.84	1485.22	2112.17	1163.76	847.411	891.038	1375.51	1667.35	956.832	1792.49	1830.4	1532.15	1155.5	2084.65	838.151	1598.77	1814.51	1903.8	2521.12	2019.94	2026.89	1768	2271.42	1578.39	1797.22	2078.16	1801.39	1532.55	1302.36	1828.15	2228.8	2187.5	1659.98	1463.02	2401.11	2731.71	1201.85	949.765	1531.74	1042.37	961.481	1678.05	1758.18	1669.41
A0A8I5ZRD1;A0A8I6AGY3;A0A8I6AS91;Q08849	256.822	645.986	189.926	287.068	367.975	447.061	398.191	168.953	695.293	421.283	585.608	375.172	483.149	492.228	219.39	417.544	728.219	550.634	258.762	621.046	363.663	473.062	369.836	391.057	451.781	423.209	482.349	395.765	548.874	463.922	341.03	306.581	601.237	657.621	342.287	437.336	562.213	787.998	589.74	317.99	643.708	650.981	719.985	308.156	850.843	649.057	365.997	352.039	603.607
A0A8I5ZRH5;A0A8I6ACZ6;D3ZWD6	1476.4	648.118	2060.88	1666.72	1210.7	1620.19	2071.09	1912.28	685.697	644.716	979.692	1678.39	823.771	463.134	989.604	1610.54	378.161	452.946	1213.22	816.07	463.314	361.605	905.131	1209.88	360.112	610.338	507.996	1030.35	531.166	281.151	880.373	2502.84	369.504	377.413	943.024	1174.15	477.206	121.906	371.077	1227.66	482.317	405.877	512.398	1579.38	596.824	613.897	1303.04	1693.44	312.749
A0A8I5ZRI9;A0A8I6AV00	327.388	397.377	273.411	266.371	322.62	370.373	339.634	331.865	421.084	347.161	310.371	353.58	340.864	433.203	294.969	303.028	421.745	334.597	281.511	463.925	358.695	372.844	249.519	282.587	318.24	269.079	328.576	313.522	394.888	333.25	305.306	266.469	563.332	357.712	222.368	261.221	470.326	612.143	371.056	296.099	405.979	379.464	392.338	296.1	475.179	363.205	249.769	308.8	366.065
A0A8I5ZRL9;G3V6G7	44.8111		277.844	74.7881				393.703			69.3788	65.4947			32.8012				63.5187			132.786			9.09923								150.676		90.1431									184.046
A0A8I5ZRM7;Q9QX67	103.94	71.6324	79.2288	178.809	90.282	107.6	72.1705	119.067	73.7428	107.484	56.4943	37.4399	109.64	85.8352	78.1196	58.6434	37.5162	63.5649	123.159	100.516			69.3089	102.738		147.731			83.5364		116.437									91.6512		103.465	42.9053	109.371	43.3533		143.113	67.8381	54.8292
A0A8I5ZRN2;A0A8I6G8P4;A0A8I6GG08;P02454	1218.08	439.346	1520.9	2102.49	1054.73	662.449	1162.02	1243.56	453.477	585.051	584.685	909.798	1176.77	464.437	994.035	786.64	602.121	480.065	940.7	366.367	1203.58	388.479	839.246	1041.74	476.69	724.002	672.449	923.433	802.353	429.12	639	1315.55	889.575	446.616	773.725	1085.33	457.69	133.779	863.108	1158.87	321.133	560.892	458.423	556.493	623.562	560.873	659.449	1309.31	514.386
A0A8I5ZRP9;A0A8L2R9P7;Q5I0E9	1747.53	4967.24	1111.92	1749.72	2767.6	4868.44	2922.28	943.004	4506.33	3704.05	4873.6	3542.77	4284.87	3939.81	1349.72	3004.81	5218.98	4639.3	1520.2	3921.51	3331.17	4436.27	2537.26	2337.94	2996.35	2317.97	3535.2	2711.09	3288.83	5015.13	2065.25	1634.94	2955.02	3281.45	2313.98	2825.75	3531.87	4969.4	5555.81	1920.57	2942.22	3752.63	3894.5	1488.67	4871.41	5473.64	1802.21	1796.3	3880.76
A0A8I5ZRU2	192.116	90.3344	114.187	36.0519	82.2129	96.2372	75.2195	118.62	86.0356	110.341	45.9154	66.0274	97.7663	177.488	113.453	87.1829	35.5263	146.574	109.269	52.3206	92.4356	156.883	64.7454	48.6608	84.2774	95.7311	43.9389	58.2394	80.4035	158.417	92.9034	99.288		107.2	110.323			100.531	116.368	127.948		64.9671			162.54		37.8803		93.9907
A0A8I5ZRW5;A0A8I6A1E1;A0A8I6AQE8;Q62785	136.014	131.803	140.166	162.693	138.793	169.026	146.358	208.315	127.373	118.75	151.424	130.816	133.081	196.651	166.714	89.4692	194.354	174.758	151.724	200.844	160.137		108.191	127.199	127.083	134.714		120.18	119.706	146.131	174.495		235.232	189.528		176.288	198.592			129.934	224.438	198.081	175.151	156.648	228.735		183.026	148.862	159.548
A0A8I5ZRX1;G3V7A5;P35952	454.06	281.063	599.105	491.26	457.784	328.968	567.589	788.1	308.519	368.411	293.408	342.367	481.369	355.291	446.677	478.232	362.401	399.14	508.582	355.335	582.199	459.106	540.269	728.672	752.088	757.266	691.213	553.788	650.574	469.195	647.574	627.752	385.287	436.372	515.928	685.657	464.272	378.612	133.354	704.923	805.141	535.896	462.784	714.383	480.4	273.778	609.135	631.65	494.139
A0A8I5ZRY0;D3ZSU7	102.253	122.701			107.808		89.893		221.131	164.037	148.83	183.962	212.997	379.379			257.025	449.706	86.5239		369.442	315.178	184.958	131.791	266.369	222.214	208.847	133.939	202.439	325.227		149.677	434.709	458.836		269.223	185.999	449.183	207.1	105.629	357.391	238.387	232.969		328.716	574.044			374.963
A0A8I5ZRZ6;A0A8I5ZUW1;A0A8I6G8N1;A0A8I6GL24	116.813		524.886	207.039				776.451			154.421	135.604			395.628	467.29			515.377	409.377	1957.22	829.459		131.197	473.721		388.408	240.796			133.067	261.595	365.817		1015.3			289.499							164.472	291.753		206.11
A0A8I5ZS15;A0A8I6A7I8;A0A8I6GF37;A0A8L2QCZ9;Q91Y81	77.3433	86.3124	99.5954	98.4222	108.591	85.7736	99.6479	94.4051	75.3877	62.4016	89.8337	72.1797	83.4957	124.059	79.4864	101.376	74.1447	77.0135	104.683	100.478	90.7583	104.28	116.867	109.081	92.9722	78.7263	123.632	92.5038	63.0248	63.1319	105.628	135.953	100.092	125.172	90.6108	147.914	87.939	114.823	139.703	110.939	91.3594	81.017	130.367	198.06	107.232	138.783	100.297	143.928	74.9485
A0A8I5ZS24;A0A8I5ZYY0;A0A8I6ARS7;A0A8I6AWT3;A0A8L2QLK6;A0A8L2QY15;A9UMV8;D3ZVK7;G3V9C0;M0RDM4;P02262;P0C169;P0C170;P0CC09;Q00728;Q4FZT6;Q64598;Q6I8Q6	5150.2	3101.56	13065.9	8309.63	2848.4	2788.18	3572.96	3948.2	8547.08	13597.4	5174.17	5452.52	5955.84	5919.71	4127.21	6324.07	4256.27	3136.74	6643.57	8157.36	12770.6	9400.02	6260.37	6060.64	7243.33	4528.29	5778.99	3717.85	4346.56	2696.7	2945.33	4103.18	12278.2	28254.1	26893.3	29579.4	16506	2753.04	9504.11	6092.48	5068.17	3887.42	4886.68	9781.49	6411.26	6660.89	10634.6	5166.66	15055.3
A0A8I5ZS30;A0A8I6B5N9;D3ZQK5	48.0148	27.8544			54.7013	82.5345	71.2314		46.4153	59.1168	63.3699		52.4717	128.844		89.2841	107.777	71.0893		106.23						173.738	80.7421					102.113	130.251	341.197	114.259
A0A8I5ZS34;A0A8I6ACZ1;B1WC24	71.4233	126.392	72.8122	79.483	100.638	103.556	104.324	95.5849	164.82	87.9793	146.392	148.977	143.66	196.678	94.8328	109.863	186.825	151.779	93.0343	105.515	161.927	218.011	147.732	107.634	142.463	83.3082	182.272	114.817	118.876	169.276	103.471	91.1941	192.748	226.347	130.341	223.878	166.501	224.498	267.89	129.213	157.407	145.301	210.043	97.338	197.755	253.062	97.2283	65.5695	144.302
A0A8I5ZS55;A0A8L2QG05;D4A4T9				12.196	37.6426	19.4318			10.305	14.1095	6.23067	12.8432	26.6524				12.3362			18.2888				14.4002	10.5987	38.2965	13.2786	27.4791				57.8532	14.8231					20.1491		24.7092		23.9679		67.9168	4.72375		21.9316
A0A8I5ZS61;A0A8L2R9U9;P28570	596.273	1206.56	245.607	450.284	785.962	696.836	584.296	340.751	1053.28	581.139	744.54	682.399	1084.32	382.903	284.649	486.569	1210.19	633.299	339.824	583.191	615.933	691.256	513.458	512.264	696.428	571.029	700.041	604.75	1102.63	633.972	475.46	444.268	830.509	946.55	652.147	674.686	975.336	1165.51	1034.4	585.259	1292.25	1359.51	1251.57	608.66	1725.39	731.353	455.253	585.799	1423.13
A0A8I5ZS62;A0A8I6A5H0;A0A8I6GJS8;D3ZEF7	31.9931	44.086	22.6112	52.2944	75.2026	77.2591	61.2019	68.806	43.9332	42.0643	25.4925	47.3433	35.9045	38.7481	12.216	27.4886	27.8258	35.43		32.4972		27.2532	22.017	26.0232	38.5876	46.8698	12.6305	21.2333	25.8844	62.6872	16.1838	47.4604	40.6295	1.22744	35.1082	30.2452	55.8383	25.6627			41.975	41.0382	24.5776	65.3055				57.3867	36.6223
A0A8I5ZS69;F7FPM8	135.564	214.847	123.788	119.654	177.188	178.523	192.746	138.963	259.116	215.28	294.42	178.58	191.347	259.496	212.935	202.711	280.46	265.002	246.016	236.7	149.07	229.515	233.795	212.582	179.602	188.55	258.865	173.38	190.155	224.167	226.242	213.162	254.34	207.757	243.687	232.447	254.831	275.807	266.771	223.131	240.551	241.71	385.168	197.957	357.838	294.995	237.683	177.964	232.527
A0A8I5ZS76	1447.99	2682.09	1015.28	1177.18	1983.42	2357.61	1788.15	1329.12	3199.69	2022.41	2688	2336.72	2239.85	2456.82	1519.2	2048.21	3635.4	3047.25	1597.69	2787.9	2182.74	2683.45	2342.93	2018.39	2306.48	1953.61	3087.34	2050.23	2345.99	2709.65	1862.79	1356.43	2697.83	2708.34	1984.07	1898.2	2358.64	2766.35	2860.7	1674.56	2557.24	2710.61	2910.68	1918.6	3255.2	3132.13	1694.52	1722.67	2709.02
A0A8I5ZS87;A0A8L2Q089;P00388				24.3968				27.9172			32.1816			50.3736							190.654	282.904		54.0304							49.5812		197.795	127.062
A0A8I5ZSA0;Q3B8Q2	45.202	59.2185	84.4316	73.6498	57.1337	36.95	85.5143	118.279	70.3633	41.863	78.82	79.2098	63.8052	256.159	120.436	79.3673	68.1809	39.7966	107.083	102.255	151.056	120.62	77.4294	85.8514	99.5869	67.878	68.2327	87.4602	68.335		102.07	119.216		120.221			95.5215	1012.6	139.015	87.6737	105.086		80.5644	150.894	96.3242		53.4762	52.4907	100.339
A0A8I5ZSA7;A0A8I5ZTK4;A0A8I6A9T1;A0A8I6AMJ5;F7FIY6		97.0976		34.3792	40.1777	60.537	55.1459		30.7577	74.0949	97.2646	61.9653	68.0433	135.142		87.7944	81.7994	120.241		93.5154	111.2	132.571	86.9674	67.5027	136.64	73.8054	157.4		67.8045				195.318	185.217	120.4			129.953	127.653	78.2026		91.7968	122.159	48.6742	201.908	232.115		52.2365	157.709
A0A8I5ZSB0;Q7TPJ1	15.2279	82.3985		47.7834	116.419	113.353	118.349		157.565	111.328	176.596	96.8334	124.176	200.406	118.702	101.523	150.48	124.248	95.4006	126.783	197.755	124.277	54.863	117.255	161.355	102.891	188.478	198.765	121.763	88.631	124.264	172.811	135.537	178.651	127.494	163.667	176.872	219.593	236.233	142.003	99.4364	137.509	165.085	98.4908	204.389	193.452	139.256	99.9224	185.384
A0A8I5ZSB4;D3Z8I2	68.2636	219.126	45.1654	60.1811	99.2234	182.617	111.477		116.998	121.186	110.138	103.941	165.436	180.014	59.6778	76.5235	166.69	182.163	89.2692	159.526	109.89	163.636	100.908	102.16	82.1569	93.384	76.7596	98.6942	59.9271	184.025	47.7276	101.4	162.867	123.815	82.1988	105.557	106.267	132.171	187.337	54.2656	183.478	269.13	132.782	87.8904	140.715	167.711	65.749	64.4704	188.184
A0A8I5ZSD8;A0A8I6A182;A0A8I6AKK7	54.6693	155.275	50.7314	71.0136	146.093	119.094	110.847	53.8152	195.664	126.533	238.379	113.166	136.942	183.579	117.339	114.307	206.882	157.222	103.019	186.049	86.9873	187.982	150.193	113.289	104.989	141.577	178.668	135.473	223.604	143.505	177.078	66.1413	201.289	96.1332	140.033	135.166	174.165	197.961	316.101	143.183	186.786	190.91	354.364	133.086	316.45	278.392	151.297	91.7635	220.644
A0A8I5ZSE6;Q66H80	98.8192	71.9769	240.091	148.086	105.813	93.601	71.6028	204.847	82.1311	77.1941	151.855	102.454	75.4991	153.189	185.482	209.132	97.0541	106.641	204.117	139.282	324.213	268.311	134.068	150.864	103.068	110.481	140.171	138.562	101.318	93.0286	94.8991	147.691	176.852	80.3028	180.002	117.127	171.615	190.535	103.096	98.1983	163.765	96.1838	108.696	163.141	45.6763	33.5059	80.1878	107.118	82.2051
A0A8I5ZSF8	67.0328		39.3256	53.8578	48.5535		62.1698		39.9875	24.5856	37.2879	68.4339	94.8047			64.045	45.5271		88.9067		148.525		50.1439	111.318	102.206		109.835	81.4041	56.0829		142.158	47.3103			130.712		72.086	138.922		38.2433							50.6396	72.0498	70.5106
A0A8I5ZSH4;A0A8I6ANR6;G3V926														90.7199			133.916			70.1932	344.131	303.841	115.185	423.725	454.986	269.999	495.655	444.384	331.539	790.715	547.46	610.895	396.662	212.914	222.898	149.748	127.683		213.391	280.402	223.456	62.3049	90.1749	279.099		253.438		97.395	75.7893
A0A8I5ZSI1;Q5PQJ9					28.695												138.597		96.2117	89.0659	438.562	481.769	107.721	650.185	355.37	382.981	750.556	612.362	382.871	529.147	1129.8	471.275	544.087	331.224	454.632	688.881	584.243	957.284		828.683	578.437	447.327	334.698	1905.12	718.467	595.283	275.874	1055.32	335.76
A0A8I5ZSI6;A0A8I6ADD4;A0A8I6AF36;A0A8I6ANJ1;A0A8L2QTH1;D4A8B3;P11506	36.4755	45.5817	16.8471	15.6404	62.7592	73.211	65.4636		66.4749	33.5486	56.9957	40.1948	56.8286	58.6705	219.699	45.2491	41.3767	58.2043	22.2102	65.6187	83.943	85.1864	57.4285	68.1093	68.4003	39.27	106.075		57.4973	69.0999	40.5644		89.5429	74.464		99.9927	78.8742	61.7579	117.97	46.1276	85.3655	57.283	105.644	42.8442	84.2198	77.0251		52.4962	43.3872
A0A8I5ZSJ6;D3ZXL1	6.50394	26.9326		53.6623	49.5579	40.3227	22.4261		70.0604	29.8629	57.1795	33.7863	50.7895	74.4575		39.7147	80.7926	68.6467	33.7377	51.4401	71.733	62.1365	23.787	57.6329	54.1702	84.5217	55.3032	64.6867	57.9867		48.0257		82.9979			11.5106	61.5204	116.772	44.7766		52.4916	47.6455	63.6368	55.2094	83.2393			32.8404	49.8284
A0A8I5ZSM4;A0A8I6AMY6;D4A8G5	513.653	184.171	444.587	486.061	332.788	210.623	341.992	395.097	129.857	218.153	246.055	252.904	262.227	153.29	501.246	191.035	120.857	135.65	382.355	169.973	199.528	214.534	293.659	299.249	222.108	329.73	227.79	247.34	181.496	155.349	332.491	419.587	206.884	173.193	374.875	422.603	154.993	151.858	419.726	362.937	196.327	330.309	178.568	321.682	460.235	372.015	474.963	545.66	154.548
A0A8I5ZSP9;A0A8I6AEE2;Q08415	1159.36	1229.91	943.055	836.119	1170.45	1195.09	965.737	933.708	1190.05	1009.45	1076.22	977.857	1198.63	830.415	1129.55	788.778	1295.75	1012.95	822.578	922.164	998.05	948.719	876.696	792.459	889.222	868.41	799.987	855.245	1232.77	986.325	1002.34	1009.54	1283.67	897.078	734.456	840.054	1257.83	976.748	1026.05	1038.38	1011.7	1148.3	989.622	949.925	1148.71	903.135	703.144	853.55	1019.51
A0A8I5ZSR7	33.6406	84.0113	335.119	63.2292	21.7564	123.152	207.219	165.265	66.3511	89.9206	70.5896	22.8439	25.8027	449.95	245.601			246.182	234.411		94.5369	215.772	176.001		113.812	214.365	106.529			295.466	195.058		101.648	419.52	271.713		90.8323	337.458	242.256		139.543	192.057	111.862		107.016	385.172	301.531	48.5471
A0A8I5ZSU5;M0RBX7;M0RDX2;P15943	132.996	121.277	110.874	117.544	124.625	149.381	189.891	104.71	186.108	166.7	107.748	125.099	195.244	228.235	136.279	192.169	156.215	183.231	102.813	135.956	247.124	175.32	128.088	159.151	158.486	160.71	128.749	173.149	149.722	146.141	81.2937	129.376	277.126	257.698	200.429	245.922	165.88	244.345	156.606	126.206	168.783	87.9741	183.254	126.043	94.1011	80.9216	97.045	101.663	295.408
A0A8I5ZSU6;G3V940	195.383	186.289	187.525	171.915	237.528	180.958	214.986	165.611	162.44	157.479	228.05	194.134	156.32	140.863	257.046	169.276	242.311	134.817	184.927	130.489	241.676	175.654	116.635	127.464	184.716	173.858	79.2192	137.343	204.683	224.117	126.3	233.958	208.09	173.245	318.42	216.264	124.33	93.0938	350.139	192.934	317.908	145.526	122.291	217.835	150.859	367.981	188.456	187.069	191.003
A0A8I5ZSW2;D3ZTK5;P61354	181.412	129.738	142.644	214.719	206.981	199.879	189.843	145.716	169.006	212.867	195.47	194.049	234.8	317.088	142.25	210.762	154.123	183.307	217.998	236.049	280.028	331.871	284.083	202.288	289.048	222.358	208.432	162.028	147.093	189.95	199.659	343.474	167.948	174.412	205.646	202.007	134.222	179.826	107.802	256.694	172.68	171.915	124.671	220.393	188.047	221.231	248.816	160.995	156.51
A0A8I5ZSX7;A0A8I6ALE9;F1M6C4	217.57	337.907	172.946	166.158	256.66	276.945	250.078	135.467	846.137	226.177	493.938	387.744	452.899	317.531	115.111	350.217	842.534	436.44	203.304	485.995	427.25	638.829	349.87	312.069	651.501	508.79	493.703	275.759	506.949	353.43	207.391	296.954	409.151	332.128	233.329	405.005	517.411	634.477	480.285	325.794	687.868	339.645	654.601	218.137	1450.35	901.781	283.242	208.627	573.621
A0A8I5ZT11;A0A8I6AHQ9	39.7762	46.8221	23.6678	65.552	42.7641	30.4438	26.4303	21.5679	68.5186	40.7991	57.7592	80.9338	53.5465	61.0435	29.757	55.2728	81.1263	48.8418	47.8044	59.3841	54.0084	79.08	39.9051	53.1658	83.6864	57.8141	47.8844	28.5646	62.2409	46.5666	37.394	61.5315	85.7349	91.8378	78.8455		72.864	65.2005	93.4941	71.5225	110.981	49.6253	78.3383	70.105	102.04	116.259	47.0132	51.5088	70.7562
A0A8I5ZT17;A0A8I6AD95;D4A1K4	382.08	416.82	160.03	604.631	409.657	402.525	249.339	360.297	308.432	313.535	228.305	341.408	353.113	305.771	267.071	233.914	398.512	309.254	209.336	447.611	350.765	304.92	225.111	262.065	302.102	278.043	240.951	304.985	304.755	263.747	219.891	202.06	609.559	375.288	309.367	234.569	373.762	379.883	205.955	214.202	260.405	435.724	204.632	502.473	372.035	440.614	256.634	362.168	356.643
A0A8I5ZT26;A0A8I6ADM3;D3ZTN0			60.7971													127.642				147.028	522.658		60.3239		280.349		141.711	234.35	196.439	178.758		130.027	217.622	376.958			362.982	472.919			602.42	94.7953		344.448		388.421			534.623
A0A8I5ZT89;A0A8I6A5B0;Q4V7D4		66.1555		26.3026	24.5735	27.9249	40.3057	84.2588	48.5843	38.5619		27.7976	37.2144	76.9301		36.4215	51.3458	105.177			216.626		32.6728	53.8791		65.2481		45.1855	50.8022										75.2913			41.0115					37.9861
A0A8I5ZT93;A0A8I6AET7;A0A8L2QPS4;O88637	115.066	419.072	503.224	80.2973	343.646	402.478	352.506	86.249	283.635	334.095	128.848	183.9	241.616	530.198	231.516	313.359	470.913	356.64	229.962	410.672	369.207	339.541	254.099	271.33	483.366	368.892	331.751	433.048	339.468	459.287	173.777	309.2	356.311	331.363		316.685	432.959	461.431	286.478	250.603	581.029	256.134	494.879	311.201	544.735	279.855	281.661	277.211	415.805
A0A8I5ZT96;A0A8I6A347;A0A8I6AAA2;B0BMT9	31.7598	46.3409	78.8823	53.6586	27.4728	29.212	30.7545	67.3424	63.6936	35.321	59.232	42.6986	58.8319	287.63	84.144	69.1693	89.356	70.1933	75.4399	109.797	317.392	143.397	23.4443	167.544	169.638	45.2624	143.917	149.536	35.0613		56.865		66.768			86.1509			112.075	49.4739	73.466	25.1752	94.7402	100.316	49.4999		39.8435	85.3098	41.7575
A0A8I5ZTB6;B0LT89;H9KVF3	192.571	336.878	141.005	188.678	240.434	246.296	261.346	126.192	442.06	205.322	350.601	220.251	288.394	332.656	138.629	211.895	402.445	360.323	154.908	403.531	282.159	297.038	221.093	224.924	301.113	196.17	349.664	197.181	256.756	334.192	192.41	174.432	391.784	301.293	153.463	150.65	332.272	326.48	382.15	164.955	440.951	297.545	442.61	191.978	411.586	363.565	165.753	179.892	336.357
A0A8I5ZTD3;A0A8I6GH79;D3ZQ59;G3V700;P47245	18.3407	68.9853	569.915	252.239	111.052	103.427	129.666	758.751	155.031	90.0401	349.675	274.997	124.117	186.119	234.496	150.264	148.585	141.232	288.897	260.719	1110.76	750.102	148.386	148.018	207.522		142.46	193.628	93.2356	138.333	104.976	152.209	348.882	155.026	681.024	137.724	137.932	276.903	287.422	231.628	154.512	131.368	194.379	288.254	277.333	362.208	136.929	82.6404	133.218
A0A8I5ZTD4;A0A8I6A9F5;A0A8I6AFN5;A0A8L2QZ93;M0RBE1;P11030	35.484	89.7119	28.8408	44.1667	46.3588	108.012	96.5228	71.7046	71.1607	99.6475	72.0466	71.0283	168.604	13.3326	59.6618	65.8326	47.3173	104.543	51.0495	9.26459	54.9144	72.6384	62.5731	60.1913	78.374	96.2004	133.773	59.5364	135.161	58.4203	37.4419	87.5502	79.4462	65.0402	125.996	274.074	96.3483	168.051	185.043	167.14	90.4634	326.635	167.568	57.2382	231.2	89.6759	89.3099	63.1716	152.118
A0A8I5ZTD9;A0A8I6A3Y3;A0A8L2R9S2;Q9QWJ9	1027.39	421.642	898.271	811.378	1045.52	913.268	1169.53	1312.29	557.566	1168.73	572.316	722.562	721.076	672.023	1010.63	793.909	458.837	595.703	878.675	437.3	848.36	561.406	703.87	783.723	582.227	941.621	667.049	776.202	691.262	837.724	731.578	708.542	617.927	800.314	1123.47	657.364	806.25	573.155	453.46	818.667	648.544	527.308	551.005	785.506	561.921	832.732	960.998	1037.1	680.894
A0A8I5ZTF9;P07943	4133.96	875.226	2236.14	1877.53	2682.73	1192.06	1438.46	2441.52	905.15	982.816	1097.02	1051.18	1102.76	547.128	1824.09	1541.73	1034.33	554.623	2295.16	850.675	699.197	649.086	2391.98	1783.83	824.314	1111.77	1178.94	1337.93	1273.64	593.737	1866.1	6958.03	555.182	652.62	1556.38	1238.8	850.822	622.971	1699.54	2581.59	741.603	846.343	1105.45	4716.65	1323.28	819.613	1752.47	2142.69	926.529
A0A8I5ZTI6;A0A8I6A5R6;A0A8I6G7U4;A0A8L2Q848;P51673;P62966		29.9365												413.868	124.08				96.8668
A0A8I5ZTJ2;A0A8I6A1D3;A0A8L2QTT3;P62628	102.289	137.087	98.2731	251.882	97.8165	104.81	96.7401	86.4794	188.278	101.424	104.593	108.29	96.234	174.682	89.3087	115.741	137.163	159.051	74.6518	165.321		50.2833	87.7128	73.2679	200.989	107.944	217.658	104.678	113.222	116.776	86.2975	111.056	182.881	109.498	101.264	92.6715	70.3946	255.53	38.6819	68.5209	104.419	81.7893	88.7088	126.996	96.0496	89.797	81.7667	89.0408	105.639
A0A8I5ZTK0;A0A8I6A6Y6;A0A8I6A7H5;Q5U2U0			82.629	68.6219		33.57			40.9158		60.9777	44.2723		107.268	78.1411	33.1904	51.2276		50.4614		82.6243		70.3756	75.4155	103.775	212.154	125.457		218.016	263.114	72.9467	258.14	146.587	185.362		275.006	112.959	253.617	225.938	215.88	152.46	105.359	288.176	353.042	219.373	278.969	188.158	71.9653	87.5072
A0A8I5ZTK7	2603.49	917.393	2264.52	2823.99	2633.49	1639.7	1416.3	2236.62	2733.12	3056.37	1965.28	1429.41	3766.25	2782.68	2619	1616	2437.47	2379.89	2895.19	1093.79	3465.11	2035.59	1352.38	1140.12	4159.68	2935.39	1073.64	1191	3984.86	2462.14	2231.8	1077.91	3545.94	2767.54	2588.5	1177.9	2737.26	2056.01	2683.85	1258.45	3629.77	1113.78	1093.8	1398.22	2979.58	1908.29	3265.57	2857.86	3115.05
A0A8I5ZTN5	67.6434	94.1435	88.606	61.9192	93.724	77.0256	78.4858	45.957	155.998	92.2973	143.776	92.2425	103.862	69.8605	81.9994	70.6708	165.063	93.368	66.6789	111.521	93.4668	118.302	86.6875	103.908	117.467	80.8553	142.981	84.7005	119.173	66.0063	90.308	99.7497	82.1418	68.8315	90.682	93.5625	113.35	79.1432	68.8786	77.0261	129.71	94.5751	145.163	55.8675	213.927	174.568	88.5211	89.6856	77.3054
A0A8I5ZTQ0	2607.94	135.827	1281.32	569.88	1724.54	189.142	900.4	1465.8	269.428	172.704	445.923	778.43	231.376	245.051	1614.95	1253.02	187.754	220.312	2028.59	244.303	590.873	370.661	819.815	672.695	511.48	401.246	287.336	381.72	171.345	326.79	1721.08	554.667	287.872	326.635	1098.74	588.314	381.473	449.144	779.135	553.339	1006	230.888	189.505	1413.87	463.286	155.931	1249.34	1933.42	153.311
A0A8I5ZTR0;A0A8I5ZZ29;A0A8L2QPJ9;P63025	261.074	349.509	401.262	245.021	180.065	274.28	282.173	230.238	348.414	284.376	334.936	278.814	305.265	217.037	178.803	273.215	300.151	246.025	202.219	251.878	267.286	436.805	239.187	260.03	263.848	286.605	414.299	257.966	261.334	284.894	316.74	229.245	188.041	202.24	330.49	252.118	243.511	367.972	560.026	308.755	411.376	319.931	615.947	178.952	369.143	100.694	249.099	177.345	298.835
A0A8I5ZTT2;A0A8L2R5Y9;D3ZPP2;Q66HA6	84.0644	96.2196	120.368	111.939	89.1762	111.903	120.168	149.779	124.18	131.403	114.859	145.097	136.674	138.916	120.025	108.896	124.676	125.378	96.4089	117.013	140.478	154.175	109.721	95.5344	106.217	218.904	149.578	113.409	103.302	150.855	116.485	227.625	128.249	94.1994	290.6	135.357	108.727	169.827	226.752	132.299	129.888	99.619	112.206	105.782	114.678		96.3492	65.8929	76.1517
A0A8I5ZTU5;D4A2G9	67.322	108.413		71.0853	62.0136	83.669	68.101		87.3978	74.9169		49.9091	73.0567				92.5614	90.7579		105.018								86.5051	127.773													112.636	156.62		178.27		50.7977		201.037
A0A8I5ZTV1;A0A8I5ZYI9;A0A8I6APY4;P70470	508.261	244.763	350.506	473.675	493.117	233.395	384.523	433.238	582.994	312.596	442.044	354.864	378.642	498.179	503.792	363.287	668.485	415.498	366.886	437.508	330.619	254.105	330.308	329.879	609.547	472.468	460.237	372.793	419.667		419.446	291.583	435.419	526.498	310.599	180.992	340.405	512.487	282.095	453.673	419.986	366.365	593.552	267.284	309.137		376.858	414.334	329.773
A0A8I5ZTW1;A0A8I6AHR0;A0A8I6AJK8;F1M7C0	59.7652		206.29	106.955						40.9986
A0A8I5ZTX7;A0A8L2QJM2;G3V909	1731.72	4608.91	2261.98	3804.28	4263.17	2279.98	4422.47		3085.92	4281.83	2006.87	5430.46	5748	270.749	4111.44	3600.96	3898.78	3327.48		999.442	528.823		5597	5956.43	1989.25	5612.92	3193.94	5305.37	6351.59	882.011	5372.72	6229.83								4960.65
A0A8I5ZTY9;B2RYB8				7.05738		2.87494	3.43143	7.68645	7.10773	6.35812		14.7655	3.59397		6.87026	8.43747	7.55492		4.72704		23.6015		6.3954	3.60645	8.28497	8.60371	4.27625	11.3355	9.42562		15.5375	6.07382							13.9521	44.8141	11.7436	3.49244	10.7187	15.6722			28.8733		7.53281
A0A8I5ZU41;A0A8I5ZY75;Q99N59	350648	172223	445774	273749	296013	212371	334269	559673	31766.4	291165	44643.1	147607	209338	9963.66	488085	35776.1	15068.2	16039.2	166055	16506.4	4875.97	11563.7	70360.1	107667	12330.2	387062	8365.38	162503	123756	36454.3	341120	69729.3	7828.05	71460.1	134227	165171	14693.8	33300.9	145873	272462	8121.54	232213	134162	376098	169239	63558.5	443666	530451	30557.3
A0A8I5ZU57;F1MA89	27.6988	29.7505		20.7985	8.59547	25.7831	4.5068		63.7102	38.96	61.4606	136.167	40.2594	45.0982		55.652	105.812	68.9341	53.2773	61.7689	74.8552	39.2005	52.6968	38.7926	68.619	42.581	59.5922	69.4293	21.9553	57.8951	18.9163	26.5302	48.7269	72.2845		98.6997	19.2348	196.668	104.076	95.9784	118.866	69.5807	95.4545		97.4349		42.9431		114.786
A0A8I5ZU64;A0A8I6A1P9;A0A8L2QQK4;D3ZC96	39.72	81.5954	66.1293	49.5503	42.3418	77.951	72.8919	112.38	123.136	61.0096	110.237	73.6757	61.9997	122.237	118.829	79.5612	116.139	89.7732	96.5997	132.02	84.2992	127.151	68.5559		76.5806	70.5918	141.396	73.3676	71.2984	99.128	52.1316	67.8054	98.0446	116.756		65.6993	80.5841	118.419	91.6409	57.9366	132.612	69.4467	130.452		131.175	148.564	38.8279	57.4298	74.5167
A0A8I5ZU76;Q68FS1	9.62622	55.5906	34.8529	54.2286	47.7029	50.02	49.3152		79.7815	39.1775	36.3395	41.613	51.9611	51.7764		30.4076	89.619	63.6011	25.4166	86.4186	26.8998	38.4133	44.6211	62.3461	45.3108		59.1259	41.4576	34.511	28.0949	57.8241	43.8842	34.1262	38.879			46.8456		77.1659		13.8115	22.595	6.82027						67.5612
A0A8I5ZU77;D4A9W3	162.54	268.351	160.135	214.783	165.141	148.962	149.847	178.285	264.181	186.023	239.277	222.392	229.537	222.587	201.695	136.607	316.636	235.512	219.856	258.482	226.944	263.754	243.855	185.724	253.331	265.164	210.614	219.826	273.643	212.181	241.126	115.296	287.435	258.86	309.59	255.047	283.754	285.858	335.211	287.313	305.131	300.552	386.408	258.113	597.892	327.411	232.6	284.443	342.738
A0A8I5ZU80;P18297	132.938	270.44	81.2723	128.914	153.032	171.884	117.454	109.377	264.872	187.825	199.464	180.4	189.752	282.399	87.4601	182.49	338.586	273.452	108.238	303.357	190.649	332.143	170.629	175.979	289.325	179.601	263.886	180.513	274.978	258.577	178.924	128.845	325.455	331.304	189.452	219.706	221.595	297.349	224.134	133.934	280.201	233.337	230.02	216.868	341.781	249.188	130.182	140.556	215.944
A0A8I5ZU93;A0A8I6GK17;F1MAA2;G3V8Z9	148.245	211.444		55.1839	72.3976	81.916	80.3868	61.1367	59.364	154.813	98.4468	90.6301	86.3306	97.6302	20.8041	79.2085	66.4313	93.7163	72.0789	103.148	107.305	78.1524	86.3092	71.0187	58.4203	60.2317	163.806	115.884	68.2018	83.501	77.4027	40.0404	126.444	141.601		117.587	131.678	156.95	106.702	75.1757	105.695	130.943	104.983	44.4597	64.0408	75.8051	41.4854	63.5663	87.5996
A0A8I5ZUB2;P13471;Q6PDV6	146.739	100.45	66.5203	156.535	132.778	117.571	142.36	148.362	208.499	150.548	149.757	218.968	125.722	329.244	110.305	265.558	223.744	216.839	220.22	308.023	268.384	182.801	111.026	163.537	299.77	175.655	301.305	171.482	198.208	263.654	123.462	260.494	199.602	250.106	161.197	130.821	257.599	161.077	131.601	191.373	233.182	109.419	142.602	176.742	130.415	202.815	189.323	195.73	301.376
A0A8I5ZUD2;P97553					20.3882	7.44507			28.1185	23.9694			16.3957										29.0186			16.8121				58.907									77.9427
A0A8I5ZUF2;A0A8I6A8B9;A0A8I6AD72;A0A8I6AH08;A0A8I6GFT9;F1LZF2;Q8R511;Z4YNH5	60.0139	107.927	38.5514	53.9542	34.3168	50.1749	12.441		91.9817	64.6741	47.0867	95.2471	67.9096	156.168	46.9124	87.7011	85.2127	65.6646	55.8092	91.5631	43.4568	141.703	85.7739	43.084	76.2649	37.477	107.42	76.5738	68.1664			50.6114	36.7711	93.2519			50.243		120.586	81.8111	60.2398	100.43	87.5279	162.609	112.856		69.2376		64.9624
A0A8I5ZUF8;A0A8L2Q3J0;Q7TP48	219.55	116.606	188.903	149.109	185.779	111.711	127.57	154.176	128.309	85.0369	182.268	142.635	157.338	176.629	176.82	167.206	164.108	178.324	192.504	146.86	208.257	164.015	163.963	163.514	188.642	183.343	158.908	279.47	159.07	212.361	221.435	228.123	213.147	149.876	266.077	227.73	232.358	180.773	245.965	307.965	236.301	200.023	228.171	244.988	193.66	293.622	150.959	183.812	194.365
A0A8I5ZUG8;Q63569;Q6P6U2	127.406	126.292	138.234	157.097	121.294	125.78	92.463	85.941	162.138	78.7928	141.698	122.368	126.037	183.312	191.813	107.747	148.048	157.276	76.5376	137.68	162.055	168.789	123.27	124.55	159.785	77.1036	149.043	149.744	108.632	142.422	114.494	131.152	259.447	161.633	147.664	225.804	161.524	204.955	300.807	112.075	140.962	149.444	298.193	168.441	205.22	235.078	149.703	167.532	181.115
A0A8I5ZUJ9;A0A8I6ADR3	8793.58	15059.4	6643.59	9485.35	9324.45	10701.9	8541.51	7016.73	12834.9	8870.25	10363.3	9662.88	10969.9	12270.5	6796.54	10462.3	15226.2	13772.4	7914.98	12081.2	11140.7	11621.9	8287.68	8365.11	12172.5	8294.5	11726	10272.6	11121.1	12304.8	8720.33	10987.7	15304.7	12840.8	7229.26	11361.1	14346.1	14260.1	7678.35	8570.03	15005.2	14261	12697	12859.9	15427	11237.5	8464.75	8739.96	14591.2
A0A8I5ZUM0	80.4182	104.137			44.8969	49.2035	60.5935	44.3073	95.0892	69.2614	83.3177		52.1138	137.079	67.071	82.506	89.5687	72.5038	107.766	77.0846	67.0024	60.2959	57.4189	59.1191	121.896						58.3152	78.5811				152.841			155.201	133.479	100.191		119.391		105.739				129.016
A0A8I5ZUN1;A0A8I6AHQ8;B5DF65	648.498	447.093	543.591	597.403	527.867	408.311	445.293	473.083	785.255	509.057	654.904	487.066	551.291	493.416	501.424	551.965	692.643	422.539	524.64	406.775	738.075	439.084	492.011	560.163	643.407	470.314	597.757	431.9	577.79	417.901	607.253	492.462	695.794	431.2	509.13	532.184	645.477	651.391	486.56	520.624	775.225	464.665	805.865	482.499	654.923	398.623	392.427	554.846	651.417
A0A8I5ZUN4;A0A8I5ZZY9;A0A8I6A5I7;A0A8I6AAV1;A0A8I6ADA2;A0A8I6AG40;A0A8I6G7I4;D3ZBE9;F1M7T0;O88923	80.9324	57.0993	107.686	128.104	92.3914	69.011	108.761	131.856	99.7261	142.885	134.987	111.48	92.6254	221.866	124.396	134.121	86.5349	152.502	175.99	121.792	272.926	207.711	198.647	147.532	184.283	224.977	149.502	161.498	110.447	328.934	142.271	157.813	137.632	223.033	258.325	148.762	158.856	226.393	112.755	136.337	189.095	96.443	106.73	90.1428	83.0375	191.319	149.729	140.057	168.9
A0A8I5ZUS3;A0A8I6A3K2;A0A8I6A418;A0A8L2R4U7;Q66H61	69.7848	37.4251	43.5114	22.8765	35.5636	25.6567	24.3471	42.5218	32.3418	41.5927	24.1148	70.6394	35.0193			25.96	34.098		159.501	25.9163	49.5139		44.7424	75.5093	126.846	74.6493		81.5878		185.798	107.909	112.21		100.359				126.682				26.7263	59.9181	186.736				113.26
A0A8I5ZUS8;A0A8I6GFY5;P28648	64.1813	18.8507	23.5237	5.85682			10.6865		12.4151	16.1059			11.8204				13.0787			7.24519			4.35449		11.0767	24.4217									11.7777				23.6224	17.6943		17.556	9.09732					6.4065	9.15121
A0A8I5ZUT0;F1M572;Q58FK9	132.411	83.2031	160.156	146.912	115.749	129.873	130.065	143.958	119.523	136.869	111.804	152.758	126.561	86.6596	151.367	120.726	137.348	126.514	157.198	103.189	164.933	155.956	129.875	109.605	148.565	146.821	156.017	186.828	133.871	155.927	139.699	159.379	217.349	191.52	196.145	159.774	103.358	134.589	111.412	156.621	109.698	96.5702	133.542	131.966	227.212	119.611	55.7106	101.075	99.7166
A0A8I5ZUT1;A0JPJ7	277.21	447.381	534.36	309.085	334.957	290.367	206.513	430.719	463.541	200.29	251.051	295.32	344.514	366.084	314.381	276.184	533.292	358.225	281.695	424.621	326.801	556.524	248.824	305.86	323.426	258.609	397.228	432.53	352.581	323.043	282.753	341.005	395.153	387.865	316.727	427.493	342.358	477.553	514.939	354.536	434.821	282.365	550.877	441.985	721.871	401.33	200.899	263.9	443.759
A0A8I5ZUT2	113.37	54.5536	95.6102	128.295	73.8461	68.3308	67.0702		74.6535	53.2034	37.9157	44.2992	132.743				121.56	37.4807		55.8329	70.8584		70.5652	61.1569	54.5622	174.445	69.44	50.5149	130.084	79.8977	146.344		114.186			345.235	95.1335			196.035	117.781	66.5655	110.151		60.7731		111.925	138.513	106.194
A0A8I5ZUU3	1042.64	2120.48	644.892	1407.18	745.504	1450.9	713.3	1019.7	1853.3	798.134	1458.31	1146.15	1205.72	2237.7	1005.92	831.351	2139.84	1598.82	1010.5	1856.76	1783.98	1867.93	643.917	633.211	1734.82	468.964	1019.19	1204.19	1176.17	1436.94	303.808	621.858	2025.45	1192.61	655.031	978.339	1425	1960.51	2001.82	618.167	1648.24	1474.01	1268.97	535.639	2464.59	1759.56	405.335	574.363	1153.01
A0A8I5ZUV1;A0A8I6ARH0;A0A8L2QCS6;P10888	166.006	59.8352	79.8566	176.154	77.8533	58.9955	83.4352	76.1934	72.2661	84.9111	126.762	119.701	103.806	120.797	23.6675	127.984	105.451	213.567	94.0569	165.889		129.062	64.5007	114.77	131.709	256.176	145.117	293.731	95.7116	169.276	210.34	144.175			222.294	275	99.6297	134.144	368.338	437.101	82.8744	264.587	324.654	327.87	261.137	289.049	181.632	172.497	179.9
A0A8I5ZUW8;Q8VID1	36.1837	7.55273	45.4545	30.7056	50.028	23.647	46.5564				16.1404	23.3431		30.7799	53.592	75.4128	43.8584	10.2404	25.5168	15.3235	45.1123		64.9201	14.2484		38.7814		29.6315	25.6985		29.9502	30.4418				40.3791	15.4865		58.4521	60.6363	24.6583	53.7739	54.5006	33.7281	16.4832		76.8861	50.7052	21.2523
A0A8I5ZUX9	4538.09	2671.39	6376.47	4881.33	3518.14	2766.36	4699.98	3719.85	1591.01	2022.67	2394.44	1796.02	2443.23	1086.5	3891.61	1536.18	1243.46	967.899	3045.41	1272.85	1741.09	876.025	2123.32	1861.9	1661.78	2061.45	1999	1685.22	2410.33	980.867	2390.82	1589.89	1057.65	1082.22	1883.42	1565.13	1220.35	1213.63	1195.22	2342.29	932.378	2036.11	2385.83	2678.69	1916.37	1769.78	3841.04	2871.33	844.345
A0A8I5ZUZ4;P0DSP1	302.862	165.322	314.894	327.82	332.841	370.669	497.116	505.201	204.916	489.671	263.812	249	240.842	454.687	323.128	323.478	200.865	289.841	263.389	215.367	477.263	491.582	317.112	287.505	354.359	402.219	388.44	324.532	272.939	591.435	275.296	336.502	303.641	356.686	451.903	290.855	262.869	359.995	403.822	302.377	264.901	194.287	223.822	278.618	179.643	356.333	365.897	274.509	311.642
A0A8I5ZV09;A0A8L2QIC1;F1LT35;P62752	67.1432	45.5621	225.672	143.076	120.86	91.6786	138.252	187.551	107.997	128.434	68.0663	95.8616	73.2632	180.18	130.121	127.94	78.0748	86.6851	163.995	118.765	131.108	175.767	132.058	208.166	134.599	161.058	103.901	87.1067	95.7607		144.057	156.713	189.255	134.408	93.4822	122.498	60.835	115.267		99.762	128.883	113.303	104.463	131.188	76.0783	133.24	127.43	127.281	108.706
A0A8I5ZV37;A0A8I6AEN7;A0A8I6GLL1;G3V617;P70618;Q56A33	44.8045	45.4148		70.3066	74.871	69.6312	24.0462	66.0632	30.1214	62.9104	52.6291	30.2316	86.45			45.4956	67.9562	63.5584	101.729	24.6104		66.4297	112.309	44.5174	40.2064	72.0321	47.162	80.8384	51.2775	31.6669	91.8391	91.882			153.299							71.7151					54.3565		66.8749
A0A8I5ZV45;B1WBN7	2945.01	1908.77	3317.33	2592.16	2935.35	2319.16	3277.86	2568.99	1165.28	1964.53	1421.55	1903.6	1973.08	915.026	2498.2	1892.31	805.807	1142.58	2627.73	657.355	1027.47	1035.85	2456.62	2273.99	1182.12	2245.56	1224.51	1614.65	1431.15	1349.07	2729.82	2026.01	801.016	946.323	1843.03	2411.82	1238.38	805.308	611.656	2798.63	670.17	1624.11	1546.1	2276.79	1163.34	1179.79	3110.16	3508.72	1089.88
A0A8I5ZV54;A0A8I6GLR1;F1LR02	658.677	468.091	863.16	585.804	482.502	516.723	611.943	507.76	461.601	400.955	485.174	460.801	651.482	486.662	605.49	475.684	483.347	516.807	449.727	387.897	642.497	508.066	687.059	673.56	706.04	574.927	870.904	670.415	466.789	595.668	677.64	764.275	547.219	500.58	599.231	867.721	659.613	371.957	736.059	838.015	624.985	631.589	813.126	530.245	546.195	566.146	1291.12	998.884	652.715
A0A8I5ZV66;A0A8I6GCP2;D3ZRE3;P97633	19.8048	22.564			71.8791	21.7127	39.1351	32.7384	57.58	45.038	20.2076	34.6096	26.5862	114.189		79.3086	26.8464	20.5125	28.2059	42.9078	71.9935	57.4087	93.7353	116.056	60.2816	44.9071	11.7559	35.0004	42.0664	80.2655	62.1556	59.5496	37.9006	67.3792	87.7357	39.2819	55.8107	49.9945	66.0484	56.9569	52.0392	50.3093	76.0889	59.6668	69.6019	60.8802	52.5904	63.5463	18.4396
A0A8I5ZV80;A0A8I6A0L3;A0A8I6AQ09;A0A8I6GIM4;A0A8L2Q584;Q5XIP9				6.21779					16.9461		1.63276	26.8188	27.6381	60.4089		15.6299	9.13469		51.7967			67.6122	32.1194					54.246		48.4862	56.2093		55.9574	84.8316	68.058	171.816	39.615		18.4399	67.3672	52.8284				13.5759		8.43596		26.3843
A0A8I5ZV87;Q5PPK6;Q9QZ86																							57.6488																										123.028
A0A8I5ZV89;A0A8L2Q249;P14173	608.466	583.126	675.98	429.078	724.107	517.92	621.529	461.45	1119.07	497.324	992.854	586.659	1179.92	420.26	638.027	582.277	1298.23	601.332	573.853	500.14	834.964	680.837	648.922	531.111	899.609	661.801	893.894	651.382	1206.98	499.336	871.887	736.439	867.115	560.919	650.418	873.119	1197.99	807.707	849.663	742.816	1042.61	903.784	1381.4	561.44	1775.45	842.724	696.168	595.757	905.276
A0A8I5ZVC3;A0A8I6A4J2;A0A8I6A5N8	118.25	90.8496	112.829	130.98	85.9742	74.3348	72.2366	110.9	80.1324	79.7072	88.8018	69.1862	61.2603	134.863	72.5123	78.4737	95.841	92.9098	77.7581	102.061	119.111	104.313	102.628	112.483	119.374	97.7953	117.425	96.949	93.285	131.275	100.311	121.125	183.774	110.01	163.967	113.702	82.5133	32.8964	87.6873	114.998	89.7713	91.175	100.317	112.79	95.1176	183.179	82.4773	96.8567	67.6271
A0A8I5ZVC4;A0A8I6A7A2;D3ZFH5	1186.44	446.56	1907.67	1712.18	781.576	1875.92	1516.55	2437.83	393.743	429.462	583.14	1380.77	450.739	344.592	966.559	1340.13	218.972	297.668	1091.31	679.102	323.05	323.17	752.447	1547.48	307.596	523.237	525.941	1310.1	380.16	235.799	624.159	6910.53	312.359	237.286	630.28	1419.26	242.856	165.323	199.227	1598.49	213.315	220.1	432.654	1362.38	374.799	178.023	676.387	1104.94	194.194
A0A8I5ZVE3;D3ZH39	3013.48	816.025	1960.67	1622.57	2388.16	830.357	1600.02	2541.84	387.297	1082.08	608.808	778.317	828.473	739.746	1796.17	704.133	462.36	496.804	1378.17	444.442	916.912	764.101	780.212	701.391	677.664	1032.62	460.66	619.359	460.205	739.288	1260.28	795.998	710.172	763.493	1222.15	744.719	479.298	571.722	973.022	953.387	807.621	626.268	661.225	1398.85	408.296	948.571	1262.63	1300.69	486.008
A0A8I5ZVG8;D3Z979	902.562	688.997	1046.61	793.054	810.287	883.223	1127.44	856.195	510.259	824.562	542.93	849.62	969.694	422.673	1065.82	655.648	478.762	511.928	840.807	280.803	523.589	431.982	1033.79	1020.88	567.388	990.322	550.95	817.179	713.587	527.706	904.183	843.739	383.118	472.879	880.188	932.553	567.252	387.342	449.153	1063.92	425.162	638.758	543.853	663.919	444.411	502.428	576.202	724.576	492.125
A0A8I5ZVH7;Q9Z269;Q9Z270	69.5575	38.3851	66.0995	115.232	51.7788	35.0434	59.7825		49.0197	69.4798	61.2718	80.3498	68.1001			113.511	93.1333		157.248	87.2043			84.5459	103.882	69.9211	64.029		124.195			75.6996	92.531	138.418		100.376					77.8677		69.8722		251.645	38.7753		79.6069		147.882
A0A8I5ZVI1;F1M862	59.2834	60.2607	160.933	112.611	166.386	100.025	141.594	123.654	98.7598	157.823	99.0961	80.1074	106.528	391.685	84.2437	96.1702	82.1729	109.844	235.312	145.544	165.642	105.513	52.2836	119.563	113.707	171.235		111.903	51.9757	174.288	183.756	115.089			165.024	154.558		163.003		59.97		41.9933	144.175	43.4585	61.9165	217.375	113.257	57.717
A0A8I5ZVJ3;A0A8I6A5S9;F7EL36;P49911	74.462	150.26		85.9314	106.532	121.936	128.485	149.85	250.752			111.005	149.396	227.656	106.693		269.566	260.028	116.897	278.522		155.987	119.682		233.752		219.748	193.844	184.12	280.597		232.994	368.134	306.824		270.128	339.429	546.796	264.497		281.18	215.219	297.271	187.295	402.703	280.287	145.198	166.146	220.115
A0A8I5ZVJ7	95.4594	66.4818	149.933	161.533	93	88.2781	96.8609	94.3068	35.0586	160.43	85.159	83.7314	104.167	269.009	149.385	150.842	27.9396	275.259	192.203	136.785	155.077		175.039	132.334	57.4324	668.704	107.177	149.264	107.455	633.877	112.541	194.056	178.574	495.7	368.624	160.825	101.167	371.853	474.101	200.258	148.589	194.695	101.192	168.961	130.862	193.976	190.215	441.259	80.7417
A0A8I5ZVK5;Q01177	16335.3	5819.74	16829.5	16510.4	17016.7	18734.5	25441.9	26399.4	3064.22	13030.9	4208.79	5705.75	7956.22	1433.76	11170	3011.02	1540.05	1408.72	4556.5	3746.07	2767.54	1086.63	1695.66	3090.28	2557.95	4254.19	1744.59	2146.29	2378.89	1175.18	4131.71	4233.28	1242.54	1027.76	2870.82	2995.99	1333.78	789.366	9489.68	5593.48	1573.66	1920.66	1602.77	4403.71	2063.74	1676.65	7491.17	8814.15	1016.94
A0A8I5ZVL0	63.7971		63.6594	24.3978				220.603			41.2368				47.0756			22.6947	24.0679		64.9476																		130.472	27.2722			25.4088	42.1223	28.4924
A0A8I5ZVM9;G3V8U2;P57790	291.376	118.419	260.09	183.602	267.798	212.267	292.839	215.12	136.597	189.115	134.153	185.884	208.424	167.096	215.481	153.475	171.909	123.933	211.863	124.596	166.499	217.284	211.633	197.071	188.082	218.146	153.735	201.893	160.778	143.957	203.087	173.259	123.399	173.791	196.501	277.895	117.148		136.849	203.187		106.293	134.032	191.369	148.281		164.335	183.177	147.849
A0A8I5ZVN9;P62282	249.729	141.012	204.854	210.559	229.751	123.318	128.132	215.809	161.902	153.272	178.968	168.827	127.187	584.814	150.426	252.389	209.017	156.042	267.192	159.843	245.986	153.201	200.886	252.981	189.776	159.4	195.799	203.685	181.129	196.339	180.92	341.486	228.048	137.843	242.142	243.932	299.279	194.445	269.237	272.214	157.949	95.5016	189.819	302.372	203.776	320.023	243.945	248.033	200.884
A0A8I5ZVQ3;A0A8I6AQ40;P29266	427.555	123.364	492.262	437.166	253.396	145.124	154.637	248.161	90.9815	114.846	264.543	167.894	112.36	171.234	234.071	212.823	143.756	167.414	280.265	264.758	496.403	311.066	277.585	158.197	245.001	206.336	239.774	187.723	259.632	254.333	222.719	274.261	248.441	95.3837	163.173	329.986	256.079	136.818	143.521	280.63	107.849	189.399	182.259	300.412	146.587	208.771	293.23	222.39	127.488
A0A8I5ZVS8;A0A8I6A6R1;Q62639	252.75	249.981	166.229	119.253	232.72	261.537	222.567	201.809	242.207	171.551	227.302	210.511	187.984	245.009	249.737	192.141	247.234	202.589	203.234	244.9	255.652	244.613	211.954	226.719	253.909	202.26	271.385	218.477	194.558	285.964	193.937	186.418	232.382	249.428	204.112	180.237	213.314	306.289	258.699	190.704	229.517	251.387	251.256	179.56	267.748	193.387	162.023	145.948	220.859
A0A8I5ZVT0;P63029	137.731	113.384	127.881	165.305	115.488	98.7136	117.34	134.638	145.143	126.168	128.418	97.044	134.938	129.099	182.195	141.72	171.114	130.823	147.858	235.247	196.197	203.543	160.126	135.499	175.092	143.645	205.644	134.197	136.065	142.809	153.28	152.771	158.342	162.149	167.613	152.103	126.54	131.796	165.639	112.723	165.489	122.614	135.757	155.914	141.172	130.134	158.838	124.167	133.476
A0A8I5ZVV0;P51796	198.977	907.253	143.525	230.788	489.594	644.962	347.451	132.817	798.035	396.413	737.806	437.12	473.319	419.685	230.948	371.77	727.206	667.373	265.172	709.118	463.794	588.283	385.031	360.039	496.646	329.496	469.638	405.647	523.193	556.707	279.739	271.551	753.047	606.593	352.598	644.329	648.941	776.133	781.484	343.848	603.728	761.923	831.284	340.642	838.379	966.688	246.141	276.977	512.923
A0A8I5ZVW3;A0A8I6A5H9;A0A8L2QL16;Q5XI07	29.1387	98.6527	22.7955	80.942	55.8462	48.3366	40.8094		58.4139	56.4995	48.4632	66.1604	76.6594			51.652	95.5997	53.7665	37.8169	78.8444	29.2991		52.1379	44.3757	37.4763	59.1304	41.8946	75.5435	42.4452	37.9096	13.6481	13.2081	61.7076	63.6968	77.8192	41.8422	60.2613		72.2912		40.9005	96.3544	78.6124	28.4699	85.4759	77.3294	69.8461	46.7243	54.0743
A0A8I5ZVZ5;A0A8I6AH39;F1LQJ7	128.72	65.6311	168.094	62.1874	159.128	47.2227	91.6507		156.773	2.87873		157.303	166.233			87.2463	199.865		322.073	53.4793	92.8337		108.435	64.8642	165.556	39.5633	27.7675	67.8302	131.445	25.1862	76.2301	73.51					85.4503	73.5348	57.4629	68.8553	93.4196	64.741		90.5706	150.091	95.5236	182.551	143.285	85.5056
A0A8I5ZW00;A0A8I6AF42;A0A8I6AWC9;P27274	890.208	1226.2	872.519	1064.87	1057.59	1448.08	1397.97	581.782	2528.77	1035.14	1899.26	1211.23	2257.28	2332.58	830.04	1354.46	2181.72	2205.76	991.957	2238.42	2684.16	2409.95	1844.09	2102.71	3741.19	1288.97	3121.47	1143.66	1863.89	2940.44	1068.82	1502.02	2621.2	1969.88	1877	1052.71	1856.17	1220.31	3180.56	1552.27	2017.94	1230.56	2716.74	201.63	1105.54	1536.97	250.418	290.082	1876.51
A0A8I5ZW21	117.356	210.222	96.0819	152.395	152.6	211.902	150.287	112.697	252.064	119.441	221.915	142.385	211.697	183.056	153.033	146.596	249.044	153.06	100.933	255.322	160.15	181.664	258.385	136.818	245.673	113.616	298.278	154.441	185.366	206.385	138.832	194.871	236.718	182.143	231.794	171.013	262.515	263.469	633.433	201.418	374.828	205.913	370.96	121.64	335.417	311.677	149.27	139.926	273.828
A0A8I5ZW23;A0A8I6APW4;A0A8I6GCC1;Q6PEC1	48.822	157.915	123.468	58.8518	76.9954	78.8996	36.1368		232.82	73.727	165.013	142.623	134.843	206.664		107.321	210.033	133.539	155.962	132.238	113.582	69.1425	93.271	143.134	188.457	57.3575	162.948	117.79	153.372	315.245	67.6945	112.905	313.181	697.515			206.728				286.817	174.723	130.026	127.074	280.697	303.609	81.1172	100.875	230.641
A0A8I5ZW28;A0A8I6AWQ8;Q6IRS6;Q9QX79	15492.2	5162.51	33532.6	24107.7	30761.9	27590.6	18924.2	23863.7	21181.4	26005.4	36206	28836.1	5838.42	12854.8	13172.6	32247.5	12354.9	12919.2	33879	19812.1	18883.4	7789.92	12168.3	15756.4	18853.7	8871.41	20548.9	16361.4	18051.9	10018.1	8976.55	30596.2	16048.6	12455.7	14992.8	12465.2	22905.5	6930.8	14022.7	11354.1	13321.5	4197.21	6601.15	11355.4	18013.9	23511.1	12922.1	23111	16075
A0A8I5ZW32;A0A8I6A5U8;A0A8I6GKL5;A0A8I6GLI9;A0A8L2QJQ6;A0A8L2QK69;A0A8L2QNQ0;A0A8L2QQD7;D3ZZN4;D4A771;P04646	112.355	75.6439	58.9671	83.3342	115.194	99.3573	69.6535	148.09	115.145	97.8906	125.961	97.4194	85.4305	336.973	92.765	154.197	200.288	182.451	241.322	163.613	220.493		252.086	227.803	213.832	190.582	211.337	120.148	157.791	161.356	138.775	366.939	168.824	166.115		236.347	159.616	174.67		298.375		108.7		436.82	174.443	252.977	200.164	195.761	150.7
A0A8I5ZW49;A0A8I6AAU8;A0A8I6ALY8;G3V728	270.17	160.438	179.796	280.448	251.134	160.744	239.382	285.73	115.331	179.742	179.626	183.87	157.657	146.908	275.335	276.387	121.554	139.136	289.684	136.527	284.517	180.189	307.475	173.372	155.413	235.717	220.125	260.71	300.955	127.854	224.982	259.964	222.192	193.758	226.811	330.666	269.063	118.345	145.279	272.32	122.908	205.033	213.543	247.958	114.251	283.399	175.199	298.764	169.5
A0A8I5ZWB0;A0A8J8XYU9	37.6921	47.1976	61.5416	34.0819	44.1089	41.0306	40.1734	70.5159	89.0248	51.0927	74.5099	28.0931	57.1644	149.479	33.9452	36.4104	86.2622	123.72	19.673	142.983		78.312	42.6057	60.6524	90.9314		97.9648	83.6347	61.2741	69.0714	50.9005		146.698			196.79	97.5072	161.843	98.5153	33.529	90.5967	58.9061	76.3231		112.581	140.082		62.82	71.9094
A0A8I5ZWC6;A0A8I5ZYF9;A0A8I6AIU8;Q56R18	109.482	97.1936	93.049	110.141	82.0236	93.1522	94.418	136.261	151.192	91.9429	110.747	93.4795	92.8387	151.191	61.881	99.448	144.892	118.546	96.1053	147.434	97.7422	149.099	90.2088	102.844	142.445	70.5025	131.647	85.6421	80.1409	134.913	97.0337	114.291	137.474	136.203	100.226	101.086	104.844	121.838	128.418	93.5228	135.899	92.8964	132.246	92.6361	204.845	107.631	108.119	105.614	118.171
A0A8I5ZWC9;A0A8I6A6P9;A0A8I6A9X7;F8WG91;P37996	254.548	532.877	156.404	273.351	407.163	428.904	356.887	338.482	725.832	421.088	529.601	395.733	498.054	653.396	288.598	402.078	724.705	546.782	298.771	516.699	385.833	515.059	320.803	333.771	451.268	264.544	436.882	405.662	462.336	719.209	315.068	340.213	628.024	585.408	352.958	391.397	753.619	703.754	741	278.805	639.667	594.943	678.708	338.768	748.191	695.974	367.843	342.332	571.729
A0A8I5ZWE9;Q5PQN1	123.573	147.925	136.739	151.23	149.106	75.4607	135.686	183.94	91.7455		212.264	210.281	167.711	117.388		160.082	260.475	206.665	123.815	266.414	173.569	142.841	130.188	127.467		204.248				233.784			316.851			107.07	219.258	352.932			263.071			139.929				129.155
A0A8I5ZWK4	177.226	152.68	92.7176	97.2699	190.077	123.748	132.991	417.457	271.437	109.004	278.246	346.768	219.482	253.928	559.029	218.111	320.618	189.96	139.589	177.984	213.679	192.076	191.918	209.677	211.67	144.41	191.16	268.311	275.566	156.233	270.496	272.648	317.634	172.553	276.895	640.008	351.337	378.499	299.188	303.891	382.55	220.436	932.477	243.738	841.706	613.27	149.733	126.065	316.864
[truncated: 2,363 more rows]
[truncated: 103 more columns]

## Sheet: S2
Supplementary Table S2. Results of differentially expressed urine proteins between pregnant group and control group.
[truncated: 3,202 more rows]
[truncated: 186 more columns]

## Sheet: S3
Supplementary Table S3. Biological function enrichment results (top 10 terms) of differentially expressed proteins.
[truncated: 181 more rows]

[truncated: 1 more sheets: S4]
